# Supplementary material for: Crystal structure of tri­phenyl(vinyl)­phospho­nium tetra­phenyl­borate
Source: Acta Crystallogr Sect E Struct Rep Online. 2014 Sep 30;70(Pt 10):o1143. doi: 10.1107/S1600536814021357 (PMC4257183; doi:10.1107/S1600536814021357)
Supplement: Supplementary file 1 [file e-70-o1143-sup1.cif]

##############################################################################
#                                                                            #
# This CIF contains the data in a paper accepted for publication in          #
# Acta Crystallographica Section E. It conforms to the requirements of       #
# Notes for Authors for Acta Crystallographica Section E, and has been       #
# peer reviewed under the auspices of the IUCr Commission on Journals.       #
#                                                                            #
# Full details of the Crystallographic Information File format               #
# are given in the paper "The Crystallographic Information File (CIF):       #
# a New Standard Archive File for Crystallography" by S. R. Hall, F. H.      #
# Allen and I. D. Brown [Acta Cryst. (1991), A47, 655-685].                  #
#                                                                            #
# The current version of the core CIF dictionary is obtainable from          #
# ftp://ftp.iucr.org/pub/cif_core.dic.                                       #
#                                                                            #
# Software is freely available for graphical display of the structure(s)     #
# in this CIF. For information consult the CIF software page                 #
# http://www.iucr.org/resources/cif/software.                                #
#                                                                            #
# This file may be used for bona fide research purposes within the           #
# scientific community so long as proper attribution is given to the journal # 
# article from which it was obtained.                                        #
#                                                                            #
##############################################################################
data_I
_database_code_depnum_ccdc_archive 'CCDC 1026273'
_audit_creation_method
;
  Olex2 1.1
  (compiled 2011.11.01 svn.r2039, GUI svn.r3906)
;
_chemical_name_systematic
;
Triphenyl(vinyl)phosphonium tetraphenylborate
;
_chemical_name_common     ?
_chemical_formula_moiety     'C24 H20 B, C21 H20 P'
_chemical_formula_sum     'C45 H40 B P'
_chemical_formula_iupac     'C21 H20 P + , C24 H20 B -'
_chemical_formula_weight     622.55
_chemical_melting_point     ?
_space_group_crystal_system     monoclinic
_space_group_name_H-M_alt     'P 1 21 1'
_space_group_name_Hall     'P 2yb'
loop_
    _space_group_symop_id
    _space_group_symop_operation_xyz
    1 'x, y, z'
    2 '-x, y+1/2, -z'
_cell_length_a     9.2752(4)
_cell_length_b     35.7838(15)
_cell_length_c     10.9515(5)
_cell_angle_alpha     90.00
_cell_angle_beta     100.721(4)
_cell_angle_gamma     90.00
_cell_volume     3571.4(3)
_cell_formula_units_Z     4
_cell_measurement_reflns_used     4486
_cell_measurement_theta_min     2.9460
_cell_measurement_theta_max     24.9890
_cell_measurement_temperature     180.00(10)
_exptl_crystal_description     'prism'
_exptl_crystal_colour     colourless
_exptl_crystal_size_max     0.426
_exptl_crystal_size_mid     0.18
_exptl_crystal_size_min     0.168
_exptl_crystal_density_diffrn     1.158
_exptl_crystal_density_meas     ?
_exptl_crystal_density_method     'not measured'
_exptl_crystal_F_000     1320
_exptl_absorpt_coefficient_mu     0.107
_exptl_absorpt_correction_type     multi-scan
_exptl_absorpt_process_details
;
(CrysAlis Pro; Agilent, 2014)
;
_exptl_absorpt_correction_T_min     0.95828
_exptl_absorpt_correction_T_max     1.00000
_exptl_special_details     ?
_diffrn_ambient_temperature     180.00(10)
_diffrn_radiation_type     'Mo K\a'
_diffrn_radiation_wavelength     0.7107
_diffrn_radiation_monochromator     graphite
_diffrn_measurement_device_type     'Agilent Xcalibur, Eos'
_diffrn_measurement_method     '\w scans'
_diffrn_detector_area_resol_mean     16.0514
_diffrn_reflns_number     24267
_diffrn_reflns_av_R_equivalents     0.0383
_diffrn_reflns_theta_min     2.51
_diffrn_reflns_theta_max     25.16
_diffrn_reflns_theta_full     25.16
_diffrn_measured_fraction_theta_max     0.9984
_diffrn_measured_fraction_theta_full     0.9986
_diffrn_reflns_limit_h_min     -9
_diffrn_reflns_limit_h_max     11
_diffrn_reflns_limit_k_min     -42
_diffrn_reflns_limit_k_max     42
_diffrn_reflns_limit_l_min     -13
_diffrn_reflns_limit_l_max     12
_diffrn_standards_number     ?
_diffrn_standards_interval_count     ?
_diffrn_standards_interval_time     ?
_diffrn_standards_decay_%     ?
_refine_special_details
;
Refinement of <i>F</i>^2^ against ALL reflections. The weighted <i>R</i>-factor
<i>wR</i> and goodness of fit <i>S</i> are based on <i>F</i>^2^, conventional
<i>R</i>-factors <i>R</i> are based on <i>F</i>, with <i>F</i> set to zero for
negative <i>F</i>^2^. The threshold expression of <i>F</i>^2^ >
2\s(<i>F</i>^2^) is used only for calculating <i>R</i>-factors(gt) <i>etc</i>.
and is not relevant to the choice of reflections for refinement.
<i>R</i>-factors based on <i>F</i>^2^ are statistically about twice as large
as those based on <i>F</i>, and <i>R</i>- factors based on ALL data will be
even larger.
;
_reflns_number_total     12797
_reflns_number_gt     9444
_reflns_threshold_expression     >2\s(I)
_refine_ls_structure_factor_coef     Fsqd
_refine_ls_matrix_type     full
_refine_ls_R_factor_all     0.0880
_refine_ls_R_factor_gt     0.0580
_refine_ls_wR_factor_gt     0.0947
_refine_ls_wR_factor_ref     0.1054
_refine_ls_goodness_of_fit_ref     1.011
_refine_ls_restrained_S_all     1.011
_refine_ls_number_reflns     12797
_refine_ls_number_parameters     849
_refine_ls_number_restraints     1
_refine_ls_hydrogen_treatment     constr
_refine_ls_weighting_scheme     calc
_refine_ls_weighting_details
         'calc w=1/[\s^2^(Fo^2^)+(0.0380P)^2^+0.0000P] where P=(Fo^2^+2Fc^2^)/3'
_atom_sites_solution_hydrogens     geom
_atom_sites_solution_primary     direct
_atom_sites_solution_secondary     difmap
_refine_ls_shift/su_max     0.002
_refine_ls_shift/su_mean     0.000
_refine_diff_density_max     0.345
_refine_diff_density_min     -0.230
_refine_ls_extinction_method     none
_refine_ls_extinction_coef     ?
_refine_ls_abs_structure_details
;
Flack (1983)
;
_refine_ls_abs_structure_Flack     0.02(7)
loop_
    _atom_type_symbol
    _atom_type_description
    _atom_type_scat_dispersion_real
    _atom_type_scat_dispersion_imag
    _atom_type_scat_source
    'C' 'C' 0.0033 0.0016
                         'International Tables Vol C Tables 4.2.6.8 and 6.1.1.4'
    'H' 'H' 0.0000 0.0000
                         'International Tables Vol C Tables 4.2.6.8 and 6.1.1.4'
    'B' 'B' 0.0013 0.0007
                         'International Tables Vol C Tables 4.2.6.8 and 6.1.1.4'
    'P' 'P' 0.1023 0.0942
                         'International Tables Vol C Tables 4.2.6.8 and 6.1.1.4'
_computing_data_collection
;
CrysAlis Pro (Agilent, 2014)
;
_computing_cell_refinement
;
CrysAlis Pro (Agilent, 2014)
;
_computing_data_reduction
;
CrysAlis Pro (Agilent, 2014)
;
_computing_structure_solution
;
SHELXS97 (Sheldrick, 2008)
;
_computing_structure_refinement
;
SHELXL97 (Sheldrick, 2008)
;
_computing_molecular_graphics
;
<i>OlEX2</i> (Dolomanov <i>et al.</i>,  2009)
;
_computing_publication_material
;
<i>OlEX2</i> (Dolomanov <i>et al.</i>,  2009) and <i>publCIF</i>
(Westrip, 2010)
;
loop_
    _atom_site_type_symbol
    _atom_site_label
    _atom_site_fract_x
    _atom_site_fract_y
    _atom_site_fract_z
    _atom_site_U_iso_or_equiv
    _atom_site_adp_type
    _atom_site_calc_flag
    _atom_site_refinement_flags
    _atom_site_occupancy
    _atom_site_symmetry_multiplicity
    _atom_site_disorder_assembly
    _atom_site_disorder_group
    P P1 0.34715(9) 0.43752(2) 0.03996(8) 0.0268(2) Uani d . 1 1 . .
    B B1 0.2156(4) 0.36038(10) 0.5307(3) 0.0258(9) Uani d . 1 1 . .
    C C72 0.4956(3) 0.35850(9) 0.6594(3) 0.0304(8) Uani d . 1 1 . .
    H H72 0.4650 0.3427 0.7170 0.037 Uiso calc R 1 1 . .
    C C17 0.4142(4) 0.36574(9) -0.0218(3) 0.0359(9) Uani d . 1 1 . .
    H H17 0.3380 0.3686 -0.0896 0.043 Uiso calc R 1 1 . .
    C C79 0.1227(3) 0.39980(9) 0.5080(3) 0.0257(7) Uani d . 1 1 . .
    C C2 0.4719(4) 0.45131(9) -0.1653(3) 0.0315(8) Uani d . 1 1 . .
    H H2 0.5098 0.4273 -0.1534 0.038 Uiso calc R 1 1 . .
    C C4 0.3897(3) 0.46572(9) 0.1772(3) 0.0255(8) Uani d . 1 1 . .
    C C18 0.4917(4) 0.33265(9) -0.0053(3) 0.0398(9) Uani d . 1 1 . .
    H H18 0.4685 0.3135 -0.0628 0.048 Uiso calc R 1 1 . .
    C C73 0.1727(3) 0.33367(8) 0.4059(3) 0.0252(8) Uani d . 1 1 . .
    C C67 0.3916(3) 0.37116(8) 0.5581(3) 0.0260(8) Uani d . 1 1 . .
    C C21 0.5619(3) 0.38947(9) 0.1647(3) 0.0305(8) Uani d . 1 1 . .
    H H21 0.5861 0.4086 0.2223 0.037 Uiso calc R 1 1 . .
    C C16 0.4499(3) 0.39493(9) 0.0632(3) 0.0256(8) Uani d . 1 1 . .
    C C11 0.0563(4) 0.44317(10) -0.0802(3) 0.0388(9) Uani d . 1 1 . .
    H H11 0.0878 0.4615 -0.1296 0.047 Uiso calc R 1 1 . .
    C C10 0.1559(3) 0.42514(9) 0.0120(3) 0.0281(8) Uani d . 1 1 . .
    C C5 0.5204(4) 0.48620(9) 0.1970(3) 0.0334(8) Uani d . 1 1 . .
    H H5 0.5801 0.4860 0.1375 0.040 Uiso calc R 1 1 . .
    C C75 0.2179(4) 0.30267(10) 0.2179(3) 0.0392(9) Uani d . 1 1 . .
    H H75 0.2819 0.2979 0.1637 0.047 Uiso calc R 1 1 . .
    C C9 0.2993(4) 0.46700(9) 0.2647(3) 0.0300(8) Uani d . 1 1 . .
    H H9 0.2104 0.4543 0.2509 0.036 Uiso calc R 1 1 . .
    C C68 0.4482(4) 0.39505(9) 0.4765(3) 0.0340(8) Uani d . 1 1 . .
    H H68 0.3841 0.4042 0.4074 0.041 Uiso calc R 1 1 . .
    C C80 0.0193(3) 0.40884(9) 0.4016(3) 0.0310(8) Uani d . 1 1 . .
    H H80 -0.0006 0.3913 0.3380 0.037 Uiso calc R 1 1 . .
    C C87 0.0463(4) 0.32577(11) 0.8201(3) 0.0449(10) Uani d . 1 1 . .
    H H87 -0.0176 0.3347 0.8695 0.054 Uiso calc R 1 1 . .
    C C14 -0.0395(4) 0.38877(11) 0.0646(3) 0.0414(10) Uani d . 1 1 . .
    H H14 -0.0719 0.3701 0.1121 0.050 Uiso calc R 1 1 . .
    C C1 0.3916(3) 0.46345(9) -0.0853(3) 0.0297(8) Uani d . 1 1 . .
    H H1 0.3555 0.4877 -0.0959 0.036 Uiso calc R 1 1 . .
    C C83 0.0698(4) 0.46182(10) 0.5853(3) 0.0443(10) Uani d . 1 1 . .
    H H83 0.0869 0.4794 0.6489 0.053 Uiso calc R 1 1 . .
    C C70 0.6933(4) 0.39238(10) 0.5945(3) 0.0386(9) Uani d . 1 1 . .
    H H70 0.7918 0.3992 0.6068 0.046 Uiso calc R 1 1 . .
    C C84 0.1452(4) 0.42801(9) 0.5987(3) 0.0345(9) Uani d . 1 1 . .
    H H84 0.2136 0.4239 0.6711 0.041 Uiso calc R 1 1 . .
    C C77 -0.0138(4) 0.29464(9) 0.2771(3) 0.0355(9) Uani d . 1 1 . .
    H H77 -0.1074 0.2843 0.2633 0.043 Uiso calc R 1 1 . .
    C C74 0.2627(4) 0.32536(9) 0.3213(3) 0.0322(8) Uani d . 1 1 . .
    H H74 0.3569 0.3354 0.3343 0.039 Uiso calc R 1 1 . .
    C C6 0.5614(4) 0.50689(9) 0.3053(3) 0.0354(9) Uani d . 1 1 . .
    H H6 0.6488 0.5203 0.3184 0.043 Uiso calc R 1 1 . .
    C C85 0.1718(3) 0.33667(9) 0.6475(3) 0.0264(8) Uani d . 1 1 . .
    C C3 0.5066(4) 0.47268(9) -0.2720(3) 0.0374(9) Uani d . 1 1 . .
    H H3A 0.4727 0.4591 -0.3474 0.056 Uiso calc R 1 1 . .
    H H3B 0.6107 0.4762 -0.2612 0.056 Uiso calc R 1 1 . .
    H H3C 0.4587 0.4966 -0.2764 0.056 Uiso calc R 1 1 . .
    C C81 -0.0547(4) 0.44277(10) 0.3868(3) 0.0393(9) Uani d . 1 1 . .
    H H81 -0.1216 0.4475 0.3140 0.047 Uiso calc R 1 1 . .
    C C19 0.6038(4) 0.32777(10) 0.0965(3) 0.0374(9) Uani d . 1 1 . .
    H H19 0.6555 0.3054 0.1073 0.045 Uiso calc R 1 1 . .
    C C13 -0.1381(4) 0.40692(11) -0.0248(4) 0.0450(10) Uani d . 1 1 . .
    H H13 -0.2374 0.4011 -0.0359 0.054 Uiso calc R 1 1 . .
    C C69 0.5953(4) 0.40575(10) 0.4934(3) 0.0377(9) Uani d . 1 1 . .
    H H69 0.6270 0.4218 0.4370 0.045 Uiso calc R 1 1 . .
    C C90 0.2321(4) 0.30060(9) 0.6724(3) 0.0355(9) Uani d . 1 1 . .
    H H90 0.2948 0.2914 0.6223 0.043 Uiso calc R 1 1 . .
    C C82 -0.0297(4) 0.46938(10) 0.4787(4) 0.0412(10) Uani d . 1 1 . .
    H H82 -0.0793 0.4921 0.4690 0.049 Uiso calc R 1 1 . .
    C C15 0.1073(4) 0.39795(10) 0.0846(3) 0.0346(9) Uani d . 1 1 . .
    H H15 0.1733 0.3859 0.1465 0.042 Uiso calc R 1 1 . .
    C C78 0.0317(4) 0.31736(9) 0.3794(3) 0.0311(8) Uani d . 1 1 . .
    H H78 -0.0333 0.3221 0.4328 0.037 Uiso calc R 1 1 . .
    C C8 0.3430(4) 0.48758(9) 0.3735(3) 0.0367(9) Uani d . 1 1 . .
    H H8 0.2840 0.4879 0.4335 0.044 Uiso calc R 1 1 . .
    C C88 0.1060(4) 0.29117(11) 0.8424(3) 0.0476(11) Uani d . 1 1 . .
    H H88 0.0832 0.2764 0.9060 0.057 Uiso calc R 1 1 . .
    C C89 0.2021(4) 0.27830(10) 0.7679(3) 0.0444(10) Uani d . 1 1 . .
    H H89 0.2458 0.2549 0.7822 0.053 Uiso calc R 1 1 . .
    C C20 0.6382(4) 0.35622(10) 0.1817(3) 0.0375(9) Uani d . 1 1 . .
    H H20 0.7127 0.3530 0.2505 0.045 Uiso calc R 1 1 . .
    C C7 0.4730(4) 0.50756(9) 0.3932(3) 0.0376(9) Uani d . 1 1 . .
    H H7 0.5005 0.5214 0.4656 0.045 Uiso calc R 1 1 . .
    C C86 0.0791(3) 0.34815(9) 0.7245(3) 0.0311(8) Uani d . 1 1 . .
    H H86 0.0366 0.3717 0.7124 0.037 Uiso calc R 1 1 . .
    C C76 0.0797(4) 0.28730(9) 0.1955(3) 0.0389(9) Uani d . 1 1 . .
    H H76 0.0495 0.2722 0.1264 0.047 Uiso calc R 1 1 . .
    C C71 0.6427(4) 0.36872(10) 0.6768(3) 0.0388(9) Uani d . 1 1 . .
    H H71 0.7080 0.3595 0.7450 0.047 Uiso calc R 1 1 . .
    C C12 -0.0905(4) 0.43336(12) -0.0969(3) 0.0494(10) Uani d . 1 1 . .
    H H12 -0.1577 0.4451 -0.1587 0.059 Uiso calc R 1 1 . .
    P P2 0.08786(9) 0.68072(2) 0.54835(8) 0.0300(2) Uani d . 1 1 . .
    C C25 0.1647(4) 0.64615(9) 0.4583(3) 0.0310(8) Uani d . 1 1 . .
    C C37 -0.1002(3) 0.68908(9) 0.4796(3) 0.0301(8) Uani d . 1 1 . .
    C C31 0.1892(3) 0.72348(9) 0.5475(3) 0.0286(8) Uani d . 1 1 . .
    C C35 0.3943(4) 0.76235(10) 0.6324(3) 0.0385(9) Uani d . 1 1 . .
    H H35 0.4766 0.7671 0.6932 0.046 Uiso calc R 1 1 . .
    C C36 0.3151(4) 0.72971(9) 0.6382(3) 0.0323(8) Uani d . 1 1 . .
    H H36 0.3449 0.7123 0.7009 0.039 Uiso calc R 1 1 . .
    C C26 0.1572(4) 0.60903(10) 0.4903(3) 0.0380(9) Uani d . 1 1 . .
    H H26 0.1120 0.6020 0.5558 0.046 Uiso calc R 1 1 . .
    C C32 0.1483(4) 0.74896(10) 0.4528(3) 0.0393(9) Uani d . 1 1 . .
    H H32 0.0663 0.7445 0.3915 0.047 Uiso calc R 1 1 . .
    C C23 -0.0020(4) 0.65275(10) 0.7555(3) 0.0387(9) Uani d . 1 1 . .
    H H23 -0.0964 0.6542 0.7087 0.046 Uiso calc R 1 1 . .
    C C42 -0.1630(4) 0.67238(9) 0.3679(3) 0.0358(9) Uani d . 1 1 . .
    H H42 -0.1082 0.6559 0.3293 0.043 Uiso calc R 1 1 . .
    C C34 0.3532(4) 0.78776(10) 0.5384(4) 0.0433(10) Uani d . 1 1 . .
    H H34 0.4084 0.8093 0.5348 0.052 Uiso calc R 1 1 . .
    C C41 -0.3067(4) 0.68013(11) 0.3140(4) 0.0479(10) Uani d . 1 1 . .
    H H41 -0.3489 0.6690 0.2391 0.057 Uiso calc R 1 1 . .
    C C38 -0.1820(4) 0.71415(10) 0.5365(3) 0.0416(10) Uani d . 1 1 . .
    H H38 -0.1393 0.7261 0.6097 0.050 Uiso calc R 1 1 . .
    C C29 0.2864(4) 0.62943(12) 0.2914(4) 0.0542(11) Uani d . 1 1 . .
    H H29 0.3294 0.6361 0.2243 0.065 Uiso calc R 1 1 . .
    C C40 -0.3871(4) 0.70459(11) 0.3721(4) 0.0507(11) Uani d . 1 1 . .
    H H40 -0.4835 0.7100 0.3356 0.061 Uiso calc R 1 1 . .
    C C22 0.1060(4) 0.66368(9) 0.7023(3) 0.0365(9) Uani d . 1 1 . .
    H H22 0.2003 0.6624 0.7493 0.044 Uiso calc R 1 1 . .
    C C24 0.0135(4) 0.63812(11) 0.8853(3) 0.0492(10) Uani d . 1 1 . .
    H H24A -0.0184 0.6568 0.9373 0.074 Uiso calc R 1 1 . .
    H H24B 0.1145 0.6321 0.9166 0.074 Uiso calc R 1 1 . .
    H H24C -0.0455 0.6161 0.8854 0.074 Uiso calc R 1 1 . .
    C C30 0.2276(4) 0.65675(11) 0.3583(3) 0.0449(10) Uani d . 1 1 . .
    H H30 0.2304 0.6818 0.3362 0.054 Uiso calc R 1 1 . .
    C C33 0.2303(4) 0.78124(10) 0.4498(4) 0.0465(10) Uani d . 1 1 . .
    H H33 0.2017 0.7987 0.3870 0.056 Uiso calc R 1 1 . .
    C C28 0.2806(4) 0.59237(12) 0.3250(4) 0.0511(11) Uani d . 1 1 . .
    H H28 0.3195 0.5741 0.2802 0.061 Uiso calc R 1 1 . .
    C C39 -0.3264(4) 0.72109(11) 0.4838(4) 0.0507(11) Uani d . 1 1 . .
    H H39 -0.3827 0.7369 0.5234 0.061 Uiso calc R 1 1 . .
    C C27 0.2180(4) 0.58236(10) 0.4235(3) 0.0430(10) Uani d . 1 1 . .
    H H27 0.2162 0.5573 0.4460 0.052 Uiso calc R 1 1 . .
    C C61 0.4167(3) 0.57468(8) 0.8922(3) 0.0272(8) Uani d . 1 1 . .
    C C52 0.9188(4) 0.54378(10) 1.1853(3) 0.0393(9) Uani d . 1 1 . .
    H H52 0.9912 0.5326 1.2441 0.047 Uiso calc R 1 1 . .
    C C54 0.7219(4) 0.53955(9) 1.0089(3) 0.0342(9) Uani d . 1 1 . .
    H H54 0.6627 0.5246 0.9506 0.041 Uiso calc R 1 1 . .
    C C66 0.3161(4) 0.56711(9) 0.7820(3) 0.0323(8) Uani d . 1 1 . .
    H H66 0.3429 0.5725 0.7061 0.039 Uiso calc R 1 1 . .
    C C50 0.7902(4) 0.59831(10) 1.0974(3) 0.0360(9) Uani d . 1 1 . .
    H H50 0.7788 0.6241 1.0998 0.043 Uiso calc R 1 1 . .
    C C43 0.5464(4) 0.64126(9) 0.9268(3) 0.0330(9) Uani d . 1 1 . .
    C C51 0.8976(4) 0.58191(10) 1.1854(3) 0.0421(10) Uani d . 1 1 . .
    H H51 0.9558 0.5967 1.2450 0.051 Uiso calc R 1 1 . .
    C C55 0.6257(3) 0.59416(9) 0.7602(3) 0.0335(9) Uani d . 1 1 . .
    C C49 0.6979(3) 0.57829(9) 1.0051(3) 0.0257(8) Uani d . 1 1 . .
    C C56 0.7273(4) 0.56889(10) 0.7309(3) 0.0389(9) Uani d . 1 1 . .
    H H56 0.7713 0.5525 0.7924 0.047 Uiso calc R 1 1 . .
    C C63 0.2317(4) 0.54926(9) 1.0030(3) 0.0359(9) Uani d . 1 1 . .
    H H63 0.2048 0.5432 1.0783 0.043 Uiso calc R 1 1 . .
    C C62 0.3697(4) 0.56437(9) 1.0006(3) 0.0322(8) Uani d . 1 1 . .
    H H62 0.4338 0.5677 1.0758 0.039 Uiso calc R 1 1 . .
    C C60 0.5663(4) 0.61744(11) 0.6606(4) 0.0464(10) Uani d . 1 1 . .
    H H60 0.4968 0.6350 0.6735 0.056 Uiso calc R 1 1 . .
    C C53 0.8306(4) 0.52248(10) 1.0962(3) 0.0360(9) Uani d . 1 1 . .
    H H53 0.8437 0.4967 1.0944 0.043 Uiso calc R 1 1 . .
    C C48 0.6406(4) 0.66971(10) 0.8992(4) 0.0547(12) Uani d . 1 1 . .
    H H48 0.7171 0.6632 0.8592 0.066 Uiso calc R 1 1 . .
    C C44 0.4331(4) 0.65409(10) 0.9846(3) 0.0412(10) Uani d . 1 1 . .
    H H44 0.3671 0.6367 1.0054 0.049 Uiso calc R 1 1 . .
    C C59 0.6042(5) 0.61595(13) 0.5444(4) 0.0584(12) Uani d . 1 1 . .
    H H59 0.5602 0.6322 0.4821 0.070 Uiso calc R 1 1 . .
    C C57 0.7675(4) 0.56666(12) 0.6137(4) 0.0511(11) Uani d . 1 1 . .
    H H57 0.8355 0.5489 0.5991 0.061 Uiso calc R 1 1 . .
    C C58 0.7067(5) 0.59057(13) 0.5208(4) 0.0535(12) Uani d . 1 1 . .
    H H58 0.7342 0.5897 0.4435 0.064 Uiso calc R 1 1 . .
    C C65 0.1788(4) 0.55201(9) 0.7824(4) 0.0389(9) Uani d . 1 1 . .
    H H65 0.1152 0.5477 0.7075 0.047 Uiso calc R 1 1 . .
    B B2 0.5727(4) 0.59688(10) 0.8955(4) 0.0293(9) Uani d . 1 1 . .
    C C64 0.1356(4) 0.54337(9) 0.8924(4) 0.0431(10) Uani d . 1 1 . .
    H H64 0.0426 0.5337 0.8924 0.052 Uiso calc R 1 1 . .
    C C46 0.5112(6) 0.71806(12) 0.9865(4) 0.0648(14) Uani d . 1 1 . .
    H H46 0.5007 0.7430 1.0073 0.078 Uiso calc R 1 1 . .
    C C45 0.4144(5) 0.69151(11) 1.0126(4) 0.0557(12) Uani d . 1 1 . .
    H H45 0.3358 0.6986 1.0492 0.067 Uiso calc R 1 1 . .
    C C47 0.6238(5) 0.70708(11) 0.9292(5) 0.0684(14) Uani d . 1 1 . .
    H H47 0.6896 0.7248 0.9101 0.082 Uiso calc R 1 1 . .
loop_
    _atom_site_aniso_label
    _atom_site_aniso_U_11
    _atom_site_aniso_U_22
    _atom_site_aniso_U_33
    _atom_site_aniso_U_12
    _atom_site_aniso_U_13
    _atom_site_aniso_U_23
    P1 0.0277(5) 0.0279(5) 0.0242(5) 0.0009(4) 0.0031(4) 0.0011(4)
    B1 0.031(2) 0.026(2) 0.020(2) 0.0004(17) 0.0006(17) -0.0013(16)
    C72 0.034(2) 0.033(2) 0.0247(19) 0.0045(16) 0.0052(16) -0.0060(15)
    C17 0.035(2) 0.034(2) 0.034(2) 0.0030(17) -0.0053(17) 0.0023(17)
    C79 0.0202(17) 0.0269(18) 0.031(2) -0.0013(14) 0.0073(15) 0.0021(15)
    C2 0.032(2) 0.0285(19) 0.032(2) 0.0037(15) 0.0003(17) 0.0031(15)
    C4 0.0269(19) 0.0253(17) 0.0236(19) 0.0021(15) 0.0026(15) 0.0024(14)
    C18 0.048(2) 0.027(2) 0.042(2) 0.0048(18) 0.0020(19) -0.0076(17)
    C73 0.0252(19) 0.0228(18) 0.0269(19) 0.0067(14) 0.0026(15) 0.0020(14)
    C67 0.0287(19) 0.0239(18) 0.0247(19) 0.0046(14) 0.0031(15) -0.0025(15)
    C21 0.032(2) 0.033(2) 0.025(2) 0.0005(16) 0.0026(16) -0.0017(15)
    C16 0.0218(17) 0.0280(18) 0.027(2) -0.0023(14) 0.0056(15) 0.0015(15)
    C11 0.035(2) 0.042(2) 0.037(2) 0.0031(17) -0.0017(17) 0.0072(17)
    C10 0.0266(19) 0.032(2) 0.0239(19) 0.0042(15) 0.0007(15) -0.0057(15)
    C5 0.031(2) 0.038(2) 0.033(2) -0.0032(17) 0.0121(16) 0.0027(17)
    C75 0.046(2) 0.042(2) 0.031(2) 0.0094(19) 0.0120(18) -0.0022(17)
    C9 0.032(2) 0.0237(18) 0.035(2) 0.0003(15) 0.0079(17) 0.0025(16)
    C68 0.031(2) 0.039(2) 0.030(2) 0.0005(17) 0.0008(16) 0.0018(16)
    C80 0.033(2) 0.030(2) 0.029(2) 0.0030(16) 0.0044(16) -0.0008(15)
    C87 0.049(3) 0.057(3) 0.031(2) 0.001(2) 0.0119(19) -0.007(2)
    C14 0.038(2) 0.052(2) 0.036(2) -0.0099(19) 0.0106(18) -0.0074(19)
    C1 0.030(2) 0.0288(19) 0.030(2) 0.0032(16) 0.0027(16) -0.0011(16)
    C83 0.061(3) 0.030(2) 0.043(2) 0.0023(19) 0.011(2) -0.0076(18)
    C70 0.0238(19) 0.044(2) 0.049(2) -0.0023(17) 0.0074(18) -0.0164(19)
    C84 0.038(2) 0.031(2) 0.033(2) 0.0025(16) 0.0015(17) -0.0002(16)
    C77 0.038(2) 0.033(2) 0.031(2) -0.0114(17) -0.0046(18) 0.0031(17)
    C74 0.030(2) 0.033(2) 0.033(2) 0.0004(16) 0.0047(17) -0.0003(16)
    C6 0.037(2) 0.030(2) 0.038(2) -0.0052(16) 0.0014(18) -0.0045(17)
    C85 0.0246(18) 0.0309(19) 0.0216(18) -0.0014(15) -0.0014(15) -0.0051(15)
    C3 0.039(2) 0.037(2) 0.038(2) 0.0008(17) 0.0118(18) -0.0001(17)
    C81 0.035(2) 0.045(2) 0.037(2) 0.0111(18) 0.0035(17) 0.0107(19)
    C19 0.039(2) 0.028(2) 0.047(2) 0.0123(17) 0.0117(19) 0.0083(18)
    C13 0.029(2) 0.061(3) 0.043(3) -0.003(2) 0.0015(19) -0.017(2)
    C69 0.033(2) 0.042(2) 0.038(2) -0.0047(17) 0.0073(18) -0.0022(17)
    C90 0.043(2) 0.034(2) 0.030(2) 0.0001(17) 0.0080(17) -0.0016(16)
    C82 0.044(2) 0.034(2) 0.048(3) 0.0133(18) 0.015(2) 0.0103(19)
    C15 0.034(2) 0.043(2) 0.026(2) -0.0069(17) 0.0032(16) 0.0048(17)
    C78 0.029(2) 0.040(2) 0.026(2) -0.0026(16) 0.0080(16) -0.0031(16)
    C8 0.045(2) 0.037(2) 0.033(2) 0.0038(18) 0.0195(18) 0.0007(17)
    C88 0.067(3) 0.051(3) 0.025(2) -0.004(2) 0.009(2) 0.0064(18)
    C89 0.056(3) 0.037(2) 0.036(2) 0.0000(19) -0.002(2) 0.0040(18)
    C20 0.034(2) 0.039(2) 0.036(2) 0.0033(17) -0.0021(17) 0.0086(18)
    C7 0.049(2) 0.034(2) 0.028(2) 0.0055(18) 0.0008(18) -0.0053(16)
    C86 0.0281(19) 0.033(2) 0.031(2) -0.0005(16) 0.0023(16) -0.0054(16)
    C76 0.057(3) 0.035(2) 0.023(2) -0.0019(18) 0.0044(19) -0.0067(16)
    C71 0.029(2) 0.049(2) 0.034(2) 0.0108(18) -0.0059(17) -0.0131(18)
    C12 0.033(2) 0.065(3) 0.044(2) 0.011(2) -0.0089(19) 0.002(2)
    P2 0.0279(5) 0.0312(5) 0.0305(5) 0.0010(4) 0.0041(4) -0.0007(4)
    C25 0.0248(19) 0.038(2) 0.028(2) 0.0019(16) -0.0026(15) -0.0018(16)
    C37 0.0265(18) 0.027(2) 0.036(2) 0.0002(15) 0.0057(16) 0.0015(16)
    C31 0.0210(18) 0.0307(19) 0.035(2) 0.0038(15) 0.0072(15) -0.0030(16)
    C35 0.028(2) 0.047(2) 0.041(2) -0.0085(18) 0.0077(17) -0.0137(19)
    C36 0.030(2) 0.037(2) 0.031(2) 0.0030(16) 0.0076(16) -0.0026(16)
    C26 0.040(2) 0.041(2) 0.030(2) 0.0040(18) -0.0012(17) -0.0020(17)
    C32 0.038(2) 0.037(2) 0.041(2) -0.0008(18) 0.0032(18) 0.0007(18)
    C23 0.036(2) 0.048(2) 0.033(2) -0.0026(18) 0.0068(18) -0.0014(18)
    C42 0.031(2) 0.033(2) 0.041(2) 0.0024(16) 0.0033(17) -0.0003(17)
    C34 0.038(2) 0.040(2) 0.054(3) -0.0076(18) 0.015(2) -0.005(2)
    C41 0.038(2) 0.046(2) 0.054(3) -0.008(2) -0.006(2) 0.008(2)
    C38 0.042(2) 0.039(2) 0.046(2) -0.0017(18) 0.014(2) -0.0011(18)
    C29 0.048(3) 0.072(3) 0.046(3) 0.001(2) 0.020(2) -0.011(2)
    C40 0.021(2) 0.053(3) 0.076(3) -0.0001(19) 0.005(2) 0.022(2)
    C22 0.030(2) 0.040(2) 0.039(2) -0.0026(17) 0.0044(17) 0.0001(17)
    C24 0.043(2) 0.058(3) 0.048(3) 0.000(2) 0.013(2) 0.005(2)
    C30 0.048(2) 0.040(2) 0.050(3) -0.0008(19) 0.018(2) -0.0051(19)
    C33 0.044(2) 0.043(2) 0.053(3) 0.003(2) 0.013(2) 0.0112(19)
    C28 0.054(3) 0.049(3) 0.048(3) 0.015(2) 0.003(2) -0.010(2)
    C39 0.040(3) 0.047(2) 0.072(3) 0.012(2) 0.026(2) 0.007(2)
    C27 0.052(3) 0.036(2) 0.036(2) 0.0117(19) -0.005(2) -0.0047(18)
    C61 0.0252(18) 0.0180(17) 0.038(2) -0.0001(14) 0.0045(16) -0.0008(15)
    C52 0.031(2) 0.051(2) 0.034(2) 0.0045(18) -0.0019(17) 0.0094(18)
    C54 0.030(2) 0.035(2) 0.035(2) -0.0058(16) 0.0012(17) 0.0032(17)
    C66 0.033(2) 0.0299(19) 0.033(2) -0.0006(16) 0.0036(16) 0.0003(16)
    C50 0.034(2) 0.038(2) 0.035(2) 0.0038(17) 0.0039(17) -0.0023(17)
    C43 0.0250(19) 0.032(2) 0.037(2) -0.0024(16) -0.0074(16) 0.0071(16)
    C51 0.039(2) 0.050(2) 0.032(2) 0.0047(18) -0.0082(18) -0.0082(18)
    C55 0.0256(19) 0.038(2) 0.034(2) -0.0118(16) -0.0036(16) 0.0086(17)
    C49 0.0208(17) 0.0309(19) 0.0266(19) -0.0031(14) 0.0073(15) 0.0010(15)
    C56 0.038(2) 0.043(2) 0.034(2) -0.0038(18) 0.0028(18) -0.0019(17)
    C63 0.035(2) 0.028(2) 0.049(3) 0.0037(16) 0.0183(19) 0.0032(17)
    C62 0.032(2) 0.0278(19) 0.037(2) 0.0014(15) 0.0070(17) 0.0012(16)
    C60 0.037(2) 0.059(3) 0.041(3) -0.0031(19) 0.0003(19) 0.015(2)
    C53 0.034(2) 0.033(2) 0.043(2) 0.0011(17) 0.0120(18) 0.0086(17)
    C48 0.040(2) 0.038(2) 0.084(3) -0.0065(18) 0.008(2) 0.015(2)
    C44 0.047(2) 0.034(2) 0.038(2) 0.0004(18) -0.0060(19) -0.0025(17)
    C59 0.059(3) 0.074(3) 0.038(3) -0.016(3) 0.001(2) 0.024(2)
    C57 0.045(2) 0.067(3) 0.042(3) -0.015(2) 0.009(2) -0.014(2)
    C58 0.061(3) 0.072(3) 0.027(2) -0.031(2) 0.007(2) -0.001(2)
    C65 0.029(2) 0.030(2) 0.052(3) -0.0008(16) -0.0078(19) -0.0001(18)
    B2 0.027(2) 0.026(2) 0.034(2) -0.0027(17) 0.0029(18) 0.0035(18)
    C64 0.025(2) 0.031(2) 0.074(3) -0.0004(16) 0.012(2) 0.004(2)
    C46 0.076(4) 0.033(3) 0.070(3) 0.006(3) -0.024(3) -0.005(2)
    C45 0.061(3) 0.040(3) 0.060(3) 0.009(2) -0.004(2) -0.010(2)
    C47 0.066(3) 0.030(3) 0.099(4) -0.013(2) -0.010(3) 0.018(2)
_geom_special_details
;
All e.s.d.'s (except the e.s.d. in the dihedral angle between two l.s. planes)
are estimated using the full covariance matrix. The cell e.s.d.'s are taken
into account individually in the estimation of e.s.d.'s in distances, angles
and torsion angles; correlations between e.s.d.'s in cell parameters are only
used when they are defined by crystal symmetry. An approximate (isotropic)
treatment of cell e.s.d.'s is used for estimating e.s.d.'s involving l.s.
planes.
;
loop_
    _geom_bond_atom_site_label_1
    _geom_bond_atom_site_label_2
    _geom_bond_site_symmetry_2
    _geom_bond_distance
    _geom_bond_publ_flag
    P1 C4 . 1.792(3) ?
    P1 C16 . 1.791(3) ?
    P1 C10 . 1.798(3) ?
    P1 C1 . 1.767(3) ?
    B1 C79 . 1.648(5) ?
    B1 C73 . 1.655(5) ?
    B1 C67 . 1.650(5) ?
    B1 C85 . 1.647(5) ?
    C72 H72 . 0.9300 ?
    C72 C67 . 1.403(4) ?
    C72 C71 . 1.391(4) ?
    C17 H17 . 0.9300 ?
    C17 C18 . 1.380(4) ?
    C17 C16 . 1.397(4) ?
    C79 C80 . 1.403(4) ?
    C79 C84 . 1.404(4) ?
    C2 H2 . 0.9300 ?
    C2 C1 . 1.324(5) ?
    C2 C3 . 1.481(4) ?
    C4 C5 . 1.398(4) ?
    C4 C9 . 1.386(4) ?
    C18 H18 . 0.9300 ?
    C18 C19 . 1.387(5) ?
    C73 C74 . 1.390(4) ?
    C73 C78 . 1.413(4) ?
    C67 C68 . 1.407(4) ?
    C21 H21 . 0.9300 ?
    C21 C16 . 1.386(4) ?
    C21 C20 . 1.379(4) ?
    C11 H11 . 0.9300 ?
    C11 C10 . 1.394(4) ?
    C11 C12 . 1.385(5) ?
    C10 C15 . 1.384(4) ?
    C5 H5 . 0.9300 ?
    C5 C6 . 1.390(4) ?
    C75 H75 . 0.9300 ?
    C75 C74 . 1.393(4) ?
    C75 C76 . 1.375(5) ?
    C9 H9 . 0.9300 ?
    C9 C8 . 1.396(4) ?
    C68 H68 . 0.9300 ?
    C68 C69 . 1.395(4) ?
    C80 H80 . 0.9300 ?
    C80 C81 . 1.389(4) ?
    C87 H87 . 0.9300 ?
    C87 C88 . 1.360(5) ?
    C87 C86 . 1.396(5) ?
    C14 H14 . 0.9300 ?
    C14 C13 . 1.373(5) ?
    C14 C15 . 1.377(4) ?
    C1 H1 . 0.9300 ?
    C83 H83 . 0.9300 ?
    C83 C84 . 1.392(5) ?
    C83 C82 . 1.374(5) ?
    C70 H70 . 0.9300 ?
    C70 C69 . 1.381(5) ?
    C70 C71 . 1.382(5) ?
    C84 H84 . 0.9300 ?
    C77 H77 . 0.9300 ?
    C77 C78 . 1.385(4) ?
    C77 C76 . 1.381(5) ?
    C74 H74 . 0.9300 ?
    C6 H6 . 0.9300 ?
    C6 C7 . 1.375(5) ?
    C85 C90 . 1.413(4) ?
    C85 C86 . 1.374(4) ?
    C3 H3A . 0.9600 ?
    C3 H3B . 0.9600 ?
    C3 H3C . 0.9600 ?
    C81 H81 . 0.9300 ?
    C81 C82 . 1.374(5) ?
    C19 H19 . 0.9300 ?
    C19 C20 . 1.377(5) ?
    C13 H13 . 0.9300 ?
    C13 C12 . 1.358(5) ?
    C69 H69 . 0.9300 ?
    C90 H90 . 0.9300 ?
    C90 C89 . 1.384(5) ?
    C82 H82 . 0.9300 ?
    C15 H15 . 0.9300 ?
    C78 H78 . 0.9300 ?
    C8 H8 . 0.9300 ?
    C8 C7 . 1.384(5) ?
    C88 H88 . 0.9300 ?
    C88 C89 . 1.394(5) ?
    C89 H89 . 0.9300 ?
    C20 H20 . 0.9300 ?
    C7 H7 . 0.9300 ?
    C86 H86 . 0.9300 ?
    C76 H76 . 0.9300 ?
    C71 H71 . 0.9300 ?
    C12 H12 . 0.9300 ?
    P2 C25 . 1.809(3) ?
    P2 C37 . 1.792(3) ?
    P2 C31 . 1.797(3) ?
    P2 C22 . 1.771(4) ?
    C25 C26 . 1.379(5) ?
    C25 C30 . 1.386(5) ?
    C37 C42 . 1.389(4) ?
    C37 C38 . 1.394(4) ?
    C31 C36 . 1.403(4) ?
    C31 C32 . 1.380(4) ?
    C35 H35 . 0.9300 ?
    C35 C36 . 1.387(5) ?
    C35 C34 . 1.374(5) ?
    C36 H36 . 0.9300 ?
    C26 H26 . 0.9300 ?
    C26 C27 . 1.385(5) ?
    C32 H32 . 0.9300 ?
    C32 C33 . 1.387(5) ?
    C23 H23 . 0.9300 ?
    C23 C22 . 1.309(5) ?
    C23 C24 . 1.497(5) ?
    C42 H42 . 0.9300 ?
    C42 C41 . 1.382(4) ?
    C34 H34 . 0.9300 ?
    C34 C33 . 1.372(5) ?
    C41 H41 . 0.9300 ?
    C41 C40 . 1.380(5) ?
    C38 H38 . 0.9300 ?
    C38 C39 . 1.379(5) ?
    C29 H29 . 0.9300 ?
    C29 C30 . 1.393(5) ?
    C29 C28 . 1.380(5) ?
    C40 H40 . 0.9300 ?
    C40 C39 . 1.381(5) ?
    C22 H22 . 0.9300 ?
    C24 H24A . 0.9600 ?
    C24 H24B . 0.9600 ?
    C24 H24C . 0.9600 ?
    C30 H30 . 0.9300 ?
    C33 H33 . 0.9300 ?
    C28 H28 . 0.9300 ?
    C28 C27 . 1.364(5) ?
    C39 H39 . 0.9300 ?
    C27 H27 . 0.9300 ?
    C61 C66 . 1.408(4) ?
    C61 C62 . 1.389(4) ?
    C61 B2 . 1.644(5) ?
    C52 H52 . 0.9300 ?
    C52 C51 . 1.378(5) ?
    C52 C53 . 1.380(5) ?
    C54 H54 . 0.9300 ?
    C54 C49 . 1.403(4) ?
    C54 C53 . 1.394(4) ?
    C66 H66 . 0.9300 ?
    C66 C65 . 1.384(4) ?
    C50 H50 . 0.9300 ?
    C50 C51 . 1.381(4) ?
    C50 C49 . 1.395(4) ?
    C43 C48 . 1.410(5) ?
    C43 C44 . 1.401(5) ?
    C43 B2 . 1.652(5) ?
    C51 H51 . 0.9300 ?
    C55 C56 . 1.386(5) ?
    C55 C60 . 1.401(4) ?
    C55 B2 . 1.649(5) ?
    C49 B2 . 1.648(5) ?
    C56 H56 . 0.9300 ?
    C56 C57 . 1.404(5) ?
    C63 H63 . 0.9300 ?
    C63 C62 . 1.394(4) ?
    C63 C64 . 1.380(5) ?
    C62 H62 . 0.9300 ?
    C60 H60 . 0.9300 ?
    C60 C59 . 1.383(5) ?
    C53 H53 . 0.9300 ?
    C48 H48 . 0.9300 ?
    C48 C47 . 1.392(5) ?
    C44 H44 . 0.9300 ?
    C44 C45 . 1.392(5) ?
    C59 H59 . 0.9300 ?
    C59 C58 . 1.374(6) ?
    C57 H57 . 0.9300 ?
    C57 C58 . 1.367(5) ?
    C58 H58 . 0.9300 ?
    C65 H65 . 0.9300 ?
    C65 C64 . 1.374(5) ?
    C64 H64 . 0.9300 ?
    C46 H46 . 0.9300 ?
    C46 C45 . 1.373(6) ?
    C46 C47 . 1.372(6) ?
    C45 H45 . 0.9300 ?
    C47 H47 . 0.9300 ?
loop_
    _geom_angle_atom_site_label_1
    _geom_angle_atom_site_label_2
    _geom_angle_atom_site_label_3
    _geom_angle_site_symmetry_1
    _geom_angle_site_symmetry_3
    _geom_angle
    _geom_angle_publ_flag
    C4 P1 C10 . . 109.76(15) ?
    C16 P1 C4 . . 109.36(14) ?
    C16 P1 C10 . . 107.26(14) ?
    C1 P1 C4 . . 107.97(15) ?
    C1 P1 C16 . . 111.24(16) ?
    C1 P1 C10 . . 111.25(15) ?
    C79 B1 C73 . . 109.3(2) ?
    C79 B1 C67 . . 107.4(2) ?
    C67 B1 C73 . . 111.3(3) ?
    C85 B1 C79 . . 111.1(3) ?
    C85 B1 C73 . . 106.7(3) ?
    C85 B1 C67 . . 111.0(2) ?
    C67 C72 H72 . . 118.8 ?
    C71 C72 H72 . . 118.8 ?
    C71 C72 C67 . . 122.4(3) ?
    C18 C17 H17 . . 120.0 ?
    C18 C17 C16 . . 120.0(3) ?
    C16 C17 H17 . . 120.0 ?
    C80 C79 B1 . . 125.5(3) ?
    C80 C79 C84 . . 114.3(3) ?
    C84 C79 B1 . . 120.3(3) ?
    C1 C2 H2 . . 117.1 ?
    C1 C2 C3 . . 125.7(3) ?
    C3 C2 H2 . . 117.1 ?
    C5 C4 P1 . . 118.3(3) ?
    C9 C4 P1 . . 122.1(3) ?
    C9 C4 C5 . . 119.6(3) ?
    C17 C18 H18 . . 119.7 ?
    C17 C18 C19 . . 120.5(3) ?
    C19 C18 H18 . . 119.7 ?
    C74 C73 B1 . . 126.3(3) ?
    C74 C73 C78 . . 115.0(3) ?
    C78 C73 B1 . . 118.6(3) ?
    C72 C67 B1 . . 125.4(3) ?
    C72 C67 C68 . . 114.6(3) ?
    C68 C67 B1 . . 120.0(3) ?
    C16 C21 H21 . . 119.4 ?
    C20 C21 H21 . . 119.4 ?
    C20 C21 C16 . . 121.3(3) ?
    C17 C16 P1 . . 119.2(2) ?
    C21 C16 P1 . . 122.2(2) ?
    C21 C16 C17 . . 118.6(3) ?
    C10 C11 H11 . . 120.6 ?
    C12 C11 H11 . . 120.6 ?
    C12 C11 C10 . . 118.8(3) ?
    C11 C10 P1 . . 120.6(3) ?
    C15 C10 P1 . . 119.5(2) ?
    C15 C10 C11 . . 119.9(3) ?
    C4 C5 H5 . . 119.9 ?
    C6 C5 C4 . . 120.2(3) ?
    C6 C5 H5 . . 119.9 ?
    C74 C75 H75 . . 119.8 ?
    C76 C75 H75 . . 119.8 ?
    C76 C75 C74 . . 120.4(3) ?
    C4 C9 H9 . . 120.3 ?
    C4 C9 C8 . . 119.4(3) ?
    C8 C9 H9 . . 120.3 ?
    C67 C68 H68 . . 118.2 ?
    C69 C68 C67 . . 123.6(3) ?
    C69 C68 H68 . . 118.2 ?
    C79 C80 H80 . . 118.5 ?
    C81 C80 C79 . . 123.0(3) ?
    C81 C80 H80 . . 118.5 ?
    C88 C87 H87 . . 119.4 ?
    C88 C87 C86 . . 121.2(4) ?
    C86 C87 H87 . . 119.4 ?
    C13 C14 H14 . . 119.7 ?
    C13 C14 C15 . . 120.5(4) ?
    C15 C14 H14 . . 119.7 ?
    P1 C1 H1 . . 117.2 ?
    C2 C1 P1 . . 125.6(3) ?
    C2 C1 H1 . . 117.2 ?
    C84 C83 H83 . . 119.8 ?
    C82 C83 H83 . . 119.8 ?
    C82 C83 C84 . . 120.4(3) ?
    C69 C70 H70 . . 120.6 ?
    C69 C70 C71 . . 118.8(3) ?
    C71 C70 H70 . . 120.6 ?
    C79 C84 H84 . . 118.5 ?
    C83 C84 C79 . . 123.0(3) ?
    C83 C84 H84 . . 118.5 ?
    C78 C77 H77 . . 119.9 ?
    C76 C77 H77 . . 119.9 ?
    C76 C77 C78 . . 120.1(3) ?
    C73 C74 C75 . . 122.8(3) ?
    C73 C74 H74 . . 118.6 ?
    C75 C74 H74 . . 118.6 ?
    C5 C6 H6 . . 119.9 ?
    C7 C6 C5 . . 120.1(3) ?
    C7 C6 H6 . . 119.9 ?
    C90 C85 B1 . . 118.3(3) ?
    C86 C85 B1 . . 126.5(3) ?
    C86 C85 C90 . . 115.2(3) ?
    C2 C3 H3A . . 109.5 ?
    C2 C3 H3B . . 109.5 ?
    C2 C3 H3C . . 109.5 ?
    H3A C3 H3B . . 109.5 ?
    H3A C3 H3C . . 109.5 ?
    H3B C3 H3C . . 109.5 ?
    C80 C81 H81 . . 119.7 ?
    C82 C81 C80 . . 120.5(3) ?
    C82 C81 H81 . . 119.7 ?
    C18 C19 H19 . . 120.1 ?
    C20 C19 C18 . . 119.7(3) ?
    C20 C19 H19 . . 120.1 ?
    C14 C13 H13 . . 120.0 ?
    C12 C13 C14 . . 119.9(4) ?
    C12 C13 H13 . . 120.0 ?
    C68 C69 H69 . . 120.2 ?
    C70 C69 C68 . . 119.6(3) ?
    C70 C69 H69 . . 120.2 ?
    C85 C90 H90 . . 118.5 ?
    C89 C90 C85 . . 123.0(3) ?
    C89 C90 H90 . . 118.5 ?
    C83 C82 C81 . . 118.8(3) ?
    C83 C82 H82 . . 120.6 ?
    C81 C82 H82 . . 120.6 ?
    C10 C15 H15 . . 120.2 ?
    C14 C15 C10 . . 119.7(3) ?
    C14 C15 H15 . . 120.2 ?
    C73 C78 H78 . . 118.7 ?
    C77 C78 C73 . . 122.6(3) ?
    C77 C78 H78 . . 118.7 ?
    C9 C8 H8 . . 119.6 ?
    C7 C8 C9 . . 120.7(3) ?
    C7 C8 H8 . . 119.6 ?
    C87 C88 H88 . . 120.7 ?
    C87 C88 C89 . . 118.7(4) ?
    C89 C88 H88 . . 120.7 ?
    C90 C89 C88 . . 119.5(3) ?
    C90 C89 H89 . . 120.3 ?
    C88 C89 H89 . . 120.3 ?
    C21 C20 H20 . . 120.1 ?
    C19 C20 C21 . . 119.9(3) ?
    C19 C20 H20 . . 120.1 ?
    C6 C7 C8 . . 119.9(3) ?
    C6 C7 H7 . . 120.1 ?
    C8 C7 H7 . . 120.1 ?
    C87 C86 H86 . . 118.8 ?
    C85 C86 C87 . . 122.5(3) ?
    C85 C86 H86 . . 118.8 ?
    C75 C76 C77 . . 119.0(3) ?
    C75 C76 H76 . . 120.5 ?
    C77 C76 H76 . . 120.5 ?
    C72 C71 H71 . . 119.5 ?
    C70 C71 C72 . . 121.0(3) ?
    C70 C71 H71 . . 119.5 ?
    C11 C12 H12 . . 119.4 ?
    C13 C12 C11 . . 121.2(4) ?
    C13 C12 H12 . . 119.4 ?
    C37 P2 C25 . . 109.67(15) ?
    C37 P2 C31 . . 108.98(14) ?
    C31 P2 C25 . . 108.67(16) ?
    C22 P2 C25 . . 107.82(16) ?
    C22 P2 C37 . . 111.71(17) ?
    C22 P2 C31 . . 109.93(16) ?
    C26 C25 P2 . . 118.5(3) ?
    C26 C25 C30 . . 120.9(3) ?
    C30 C25 P2 . . 120.7(3) ?
    C42 C37 P2 . . 120.9(3) ?
    C42 C37 C38 . . 119.8(3) ?
    C38 C37 P2 . . 119.2(3) ?
    C36 C31 P2 . . 120.0(3) ?
    C32 C31 P2 . . 119.7(3) ?
    C32 C31 C36 . . 120.2(3) ?
    C36 C35 H35 . . 119.5 ?
    C34 C35 H35 . . 119.5 ?
    C34 C35 C36 . . 121.0(3) ?
    C31 C36 H36 . . 120.7 ?
    C35 C36 C31 . . 118.7(3) ?
    C35 C36 H36 . . 120.7 ?
    C25 C26 H26 . . 120.5 ?
    C25 C26 C27 . . 119.0(4) ?
    C27 C26 H26 . . 120.5 ?
    C31 C32 H32 . . 120.2 ?
    C31 C32 C33 . . 119.5(3) ?
    C33 C32 H32 . . 120.2 ?
    C22 C23 H23 . . 117.2 ?
    C22 C23 C24 . . 125.5(3) ?
    C24 C23 H23 . . 117.2 ?
    C37 C42 H42 . . 119.9 ?
    C41 C42 C37 . . 120.2(3) ?
    C41 C42 H42 . . 119.9 ?
    C35 C34 H34 . . 120.1 ?
    C33 C34 C35 . . 119.7(3) ?
    C33 C34 H34 . . 120.1 ?
    C42 C41 H41 . . 120.3 ?
    C40 C41 C42 . . 119.4(4) ?
    C40 C41 H41 . . 120.3 ?
    C37 C38 H38 . . 120.2 ?
    C39 C38 C37 . . 119.7(4) ?
    C39 C38 H38 . . 120.2 ?
    C30 C29 H29 . . 120.1 ?
    C28 C29 H29 . . 120.1 ?
    C28 C29 C30 . . 119.7(4) ?
    C41 C40 H40 . . 119.5 ?
    C41 C40 C39 . . 120.9(4) ?
    C39 C40 H40 . . 119.5 ?
    P2 C22 H22 . . 117.2 ?
    C23 C22 P2 . . 125.6(3) ?
    C23 C22 H22 . . 117.2 ?
    C23 C24 H24A . . 109.5 ?
    C23 C24 H24B . . 109.5 ?
    C23 C24 H24C . . 109.5 ?
    H24A C24 H24B . . 109.5 ?
    H24A C24 H24C . . 109.5 ?
    H24B C24 H24C . . 109.5 ?
    C25 C30 C29 . . 119.2(4) ?
    C25 C30 H30 . . 120.4 ?
    C29 C30 H30 . . 120.4 ?
    C32 C33 H33 . . 119.6 ?
    C34 C33 C32 . . 120.8(4) ?
    C34 C33 H33 . . 119.6 ?
    C29 C28 H28 . . 119.8 ?
    C27 C28 C29 . . 120.4(4) ?
    C27 C28 H28 . . 119.8 ?
    C38 C39 C40 . . 119.9(4) ?
    C38 C39 H39 . . 120.0 ?
    C40 C39 H39 . . 120.0 ?
    C26 C27 H27 . . 119.6 ?
    C28 C27 C26 . . 120.8(4) ?
    C28 C27 H27 . . 119.6 ?
    C66 C61 B2 . . 123.5(3) ?
    C62 C61 C66 . . 114.7(3) ?
    C62 C61 B2 . . 121.6(3) ?
    C51 C52 H52 . . 120.6 ?
    C51 C52 C53 . . 118.8(3) ?
    C53 C52 H52 . . 120.6 ?
    C49 C54 H54 . . 118.5 ?
    C53 C54 H54 . . 118.5 ?
    C53 C54 C49 . . 122.9(3) ?
    C61 C66 H66 . . 118.8 ?
    C65 C66 C61 . . 122.4(3) ?
    C65 C66 H66 . . 118.8 ?
    C51 C50 H50 . . 118.2 ?
    C51 C50 C49 . . 123.6(3) ?
    C49 C50 H50 . . 118.2 ?
    C48 C43 B2 . . 121.9(3) ?
    C44 C43 C48 . . 114.0(3) ?
    C44 C43 B2 . . 124.1(3) ?
    C52 C51 C50 . . 120.3(3) ?
    C52 C51 H51 . . 119.9 ?
    C50 C51 H51 . . 119.9 ?
    C56 C55 C60 . . 113.2(3) ?
    C56 C55 B2 . . 125.2(3) ?
    C60 C55 B2 . . 121.6(3) ?
    C54 C49 B2 . . 120.4(3) ?
    C50 C49 C54 . . 114.4(3) ?
    C50 C49 B2 . . 125.1(3) ?
    C55 C56 H56 . . 118.1 ?
    C55 C56 C57 . . 123.8(4) ?
    C57 C56 H56 . . 118.1 ?
    C62 C63 H63 . . 120.4 ?
    C64 C63 H63 . . 120.4 ?
    C64 C63 C62 . . 119.2(3) ?
    C61 C62 C63 . . 123.7(3) ?
    C61 C62 H62 . . 118.1 ?
    C63 C62 H62 . . 118.1 ?
    C55 C60 H60 . . 117.9 ?
    C59 C60 C55 . . 124.2(4) ?
    C59 C60 H60 . . 117.9 ?
    C52 C53 C54 . . 120.0(3) ?
    C52 C53 H53 . . 120.0 ?
    C54 C53 H53 . . 120.0 ?
    C43 C48 H48 . . 118.6 ?
    C47 C48 C43 . . 122.8(4) ?
    C47 C48 H48 . . 118.6 ?
    C43 C44 H44 . . 118.3 ?
    C45 C44 C43 . . 123.3(4) ?
    C45 C44 H44 . . 118.3 ?
    C60 C59 H59 . . 119.9 ?
    C58 C59 C60 . . 120.1(4) ?
    C58 C59 H59 . . 119.9 ?
    C56 C57 H57 . . 120.0 ?
    C58 C57 C56 . . 120.1(4) ?
    C58 C57 H57 . . 120.0 ?
    C59 C58 H58 . . 120.7 ?
    C57 C58 C59 . . 118.5(4) ?
    C57 C58 H58 . . 120.7 ?
    C66 C65 H65 . . 119.7 ?
    C64 C65 C66 . . 120.6(3) ?
    C64 C65 H65 . . 119.7 ?
    C61 B2 C43 . . 107.8(3) ?
    C61 B2 C55 . . 111.1(3) ?
    C61 B2 C49 . . 108.6(3) ?
    C55 B2 C43 . . 108.9(3) ?
    C49 B2 C43 . . 110.4(3) ?
    C49 B2 C55 . . 110.1(3) ?
    C63 C64 H64 . . 120.3 ?
    C65 C64 C63 . . 119.3(3) ?
    C65 C64 H64 . . 120.3 ?
    C45 C46 H46 . . 120.7 ?
    C47 C46 H46 . . 120.7 ?
    C47 C46 C45 . . 118.7(4) ?
    C44 C45 H45 . . 119.8 ?
    C46 C45 C44 . . 120.4(4) ?
    C46 C45 H45 . . 119.8 ?
    C48 C47 H47 . . 119.6 ?
    C46 C47 C48 . . 120.7(4) ?
    C46 C47 H47 . . 119.6 ?
data_New_Global_Publ_Block
_journal_data_validation_number     ?
_journal_date_recd_electronic     2014-09-09
_journal_date_accepted     2014-09-25
_journal_name_full     'Acta Crystallographica, Section E'
_journal_year     2014
_journal_volume     70
_journal_issue     10
_journal_page_first     o1143
_journal_page_last     o1143
_journal_paper_category     HO
_journal_paper_doi     10.1107/S1600536814021357
_journal_coeditor_code     HG5407
_publ_contact_author_name     'Arsalan Mirjafari'
_publ_contact_author_address
;
Department of Chemistry and Physics
Florida Gulf Coast University
Fort Myers, FL 33965, USA
;
_publ_contact_author_email     'amirjafari@fgcu.edu'
_publ_contact_author_fax     ?
_publ_contact_author_phone     '1 (239) 590-1270'
_publ_section_title
;
Crystal structure of triphenyl(vinyl)phosphonium tetraphenylborate
;
_publ_section_title_footnote     .
loop_
    _publ_author_name
    _publ_author_footnote
    _publ_author_address
    'Bradfield, Joseph L.' .
;
Department of Chemistry and Physics
Florida Gulf Coast University
Fort Myers, FL 33965,
USA
;
    'Braun, Richard A.' .
;
Department of Chemistry and Physics
Florida Gulf Coast University
Fort Myers, FL 33965,
USA
;
    'White, Frankie' .
;
University of South Alabama
Department of Chemistry
Mobile, AL 36688,
USA
;
    'Hendrich, Jeffrey M.' .
;
University of South Alabama
Department of Chemistry
Mobile, AL 36688,
USA
;
    'Sykora, Richard E.' .
;
University of South Alabama
Department of Chemistry
Mobile, AL 36688,
USA
;
    'Mirjafari, Arsalan' .
;
Department of Chemistry and Physics
Florida Gulf Coast University
Fort Myers, FL 33965,
USA
;
