# Supplementary material for: Crystal structure of tri­phenyl(vinyl)­phospho­nium tetra­phenyl­borate
Source: Acta Crystallogr Sect E Struct Rep Online. 2014 Sep 30;70(Pt 10):o1143. doi: 10.1107/S1600536814021357 (PMC4257183; doi:10.1107/S1600536814021357)
Supplement: Supplementary file 2 [file e-70-o1143-Isup2.hkl]

# 
# h,k,l, Fc-squared, Fo-squared, sigma(Fo-squared) and status flag 
# 
data_I
_shelx_title 'I in P21' 
_shelx_refln_list_code          4 
_shelx_F_calc_maximum      214.87 
_exptl_crystal_F_000      1320.00 
_reflns_d_resolution_high  0.8360 
 
loop_ 
 _symmetry_equiv_pos_as_xyz 
 'x, y, z' 
 '-x, y+1/2, -z' 
 
_cell_length_a     9.2752 
_cell_length_b    35.7838 
_cell_length_c    10.9515 
_cell_angle_alpha  90.000 
_cell_angle_beta  100.721 
_cell_angle_gamma  90.000 
 
_shelx_F_squared_multiplier     1.000 
 
loop_ 
 _refln_index_h 
 _refln_index_k 
 _refln_index_l 
 _refln_F_squared_calc 
 _refln_F_squared_meas 
 _refln_F_squared_sigma 
 _refln_observed_status 
   0 -42   0       51.04       42.70     43.46 o 
   1 -42   0       34.15       42.22     27.57 o 
   2 -42   0       19.63       80.93     32.69 o 
   1 -41   0      107.22       96.60     30.18 o 
   2 -41   0      233.91      242.78     39.60 o 
   3 -41   0       98.88       90.58     33.92 o 
   0 -40   0       57.57        1.04     34.40 o 
   1 -40   0       80.33       87.51     33.36 o 
   2 -40   0       42.42       55.49     28.85 o 
   3 -40   0      338.89      306.75     43.70 o 
   1 -39   0        8.60        6.07     27.86 o 
   2 -39   0      156.77      124.94     37.36 o 
   3 -39   0      154.07      159.75     34.90 o 
   4 -39   0       37.97       12.04     39.89 o 
   0 -38   0      520.28      465.29     68.40 o 
   1 -38   0      150.67      125.85     42.11 o 
   2 -38   0      209.08      175.52     36.03 o 
   3 -38   0      178.34      189.70     36.03 o 
   4 -38   0        8.18       24.55     37.18 o 
   5 -38   0       36.02       28.34     32.92 o 
   1 -37   0      106.34      113.73     31.03 o 
   2 -37   0      184.00      231.60     39.09 o 
   3 -37   0       14.60       29.29     50.50 o 
   4 -37   0      459.83      372.46     71.19 o 
   5 -37   0       24.10       28.38     29.48 o 
   0 -36   0      185.39      154.61     48.24 o 
   1 -36   0      132.88      153.25     45.47 o 
   2 -36   0       48.16       98.77     52.25 o 
   3 -36   0      416.23      423.18     46.48 o 
   4 -36   0      238.16      282.93     39.45 o 
   5 -36   0       99.33       92.30     33.09 o 
   1 -35   0       77.08       82.13     28.63 o 
   2 -35   0      244.10      218.07     37.51 o 
   3 -35   0      781.63      740.00     57.62 o 
   4 -35   0       29.33       43.89     24.60 o 
   5 -35   0        5.83       18.43     51.68 o 
   6 -35   0      168.88      148.57     39.49 o 
   0 -34   0       67.78       54.43     35.97 o 
   1 -34   0      161.68      125.65     31.27 o 
   2 -34   0      134.37      108.43     27.23 o 
   3 -34   0     1103.38     1050.91     69.41 o 
   4 -34   0      473.40      504.37     47.00 o 
   5 -34   0       28.40       36.68     28.31 o 
   6 -34   0       56.85       43.38     53.61 o 
   1 -33   0      178.93      164.48     31.41 o 
   2 -33   0       55.51       70.25     35.08 o 
   3 -33   0      112.40      184.67     52.82 o 
   4 -33   0     1230.30     1209.58     67.75 o 
   5 -33   0        6.08       88.93     42.03 o 
   6 -33   0       45.48       56.62     25.05 o 
   0 -32   0      297.67      289.30     52.28 o 
   1 -32   0       37.11       46.47     24.55 o 
   2 -32   0       85.70       92.78     28.39 o 
   3 -32   0      826.38      799.46     55.77 o 
   4 -32   0      357.68      400.94    112.65 o 
   5 -32   0       33.13       56.14     24.60 o 
   6 -32   0       17.64       44.71     25.16 o 
   7 -32   0       77.86       27.66     21.69 o 
   1 -31   0      708.33      645.22     52.07 o 
   2 -31   0     1434.34     1382.45     70.60 o 
   3 -31   0       33.69       46.78     25.51 o 
   4 -31   0      318.84      305.02     35.73 o 
   5 -31   0      338.48      365.14     36.42 o 
   6 -31   0       27.91       28.79     21.69 o 
   7 -31   0       85.91       43.66     25.93 o 
   0 -30   0      337.95      316.24     54.79 o 
   1 -30   0      726.82      696.90     54.18 o 
   2 -30   0      101.41      131.22     29.02 o 
   3 -30   0      371.17      385.98     40.05 o 
   4 -30   0      217.64      263.61     38.96 o 
   5 -30   0      119.99      125.12     26.90 o 
   6 -30   0       23.62       43.11     24.21 o 
   7 -30   0       19.01       36.83     23.00 o 
   1 -29   0      249.50      251.84     35.38 o 
   2 -29   0       50.87       26.84     22.95 o 
   3 -29   0      243.66      250.95     33.80 o 
   4 -29   0      282.55      275.61     28.23 o 
   5 -29   0      200.42      248.73     37.78 o 
   6 -29   0      436.48      418.23     38.66 o 
   7 -29   0        7.87        4.99     20.56 o 
   8 -29   0       40.26       27.21     22.60 o 
   0 -28   0     5262.31     5175.98    177.65 o 
   1 -28   0       10.24       49.72     46.41 o 
   2 -28   0      244.35      205.87     30.90 o 
   3 -28   0        2.17       40.48     21.22 o 
   4 -28   0      203.21      195.00     33.01 o 
   5 -28   0      260.38      242.34     29.90 o 
   6 -28   0       38.86       21.38     21.41 o 
   7 -28   0       41.63       29.68     20.83 o 
   8 -28   0       11.13       23.45     25.24 o 
   1 -27   0      430.50      410.43     39.15 o 
   2 -27   0      107.77       57.10     22.58 o 
   3 -27   0      870.72      877.95     44.75 o 
   4 -27   0      759.50      753.63     40.52 o 
   5 -27   0      106.74       85.02     23.08 o 
   6 -27   0      104.88      136.64     25.77 o 
   7 -27   0       53.90       78.34     23.23 o 
   8 -27   0       35.27       28.20     26.01 o 
   0 -26   0     1332.89     1189.89     85.50 o 
   1 -26   0      101.55       97.44     13.39 o 
   2 -26   0        8.98       15.55     21.60 o 
   3 -26   0       91.84      140.98     28.93 o 
   4 -26   0      130.96      147.44     22.61 o 
   5 -26   0       28.48       20.16     13.48 o 
   6 -26   0      288.03      225.67     29.80 o 
   7 -26   0      300.42      304.03     33.49 o 
   8 -26   0      116.22      106.28     25.13 o 
   1 -25   0       37.90       44.01     21.91 o 
   2 -25   0      209.79      230.20     40.32 o 
   3 -25   0      616.31      652.03     44.36 o 
   4 -25   0     1151.64     1178.33     56.08 o 
   5 -25   0        5.71       -0.17     13.53 o 
   6 -25   0       99.09      106.94     23.88 o 
   7 -25   0       88.19      131.67     26.68 o 
   8 -25   0       76.05       87.95     24.08 o 
   0 -24   0      265.71      229.59     41.13 o 
   1 -24   0      168.32      192.95     17.42 o 
   2 -24   0      112.07      135.46     28.20 o 
   3 -24   0      315.61      299.63     31.95 o 
   4 -24   0        1.39       38.01     20.73 o 
   5 -24   0      233.61      217.66     23.45 o 
   6 -24   0       90.13      117.49     24.30 o 
   7 -24   0      124.11      100.35     23.96 o 
   8 -24   0      277.12      248.31     30.60 o 
   9 -24   0      269.13      212.13     38.99 o 
   1 -23   0      948.72     1007.85     35.52 o 
   2 -23   0     1048.41     1060.04     52.70 o 
   3 -23   0        8.23       38.45     21.71 o 
   4 -23   0        8.46       23.42     17.68 o 
   5 -23   0     1081.66     1020.81     61.20 o 
   6 -23   0       13.06       -3.41     17.74 o 
   7 -23   0      127.11      139.88     24.61 o 
   8 -23   0      278.97      236.78     29.65 o 
   9 -23   0      113.91      109.82     30.02 o 
   0 -22   0      140.75      122.48      9.83 o 
   1 -22   0      163.38      176.30     40.22 o 
   2 -22   0       65.88       96.33     86.03 o 
   3 -22   0      109.56       87.57     21.05 o 
   4 -22   0       98.04       86.68     20.62 o 
   5 -22   0      777.49      816.96     55.54 o 
   6 -22   0      396.01      349.87     32.36 o 
   7 -22   0      119.67      116.21     23.13 o 
   8 -22   0       23.94       58.91     21.97 o 
   9 -22   0      117.97      109.63     31.00 o 
   1 -21   0       31.51       40.16     10.88 o 
   2 -21   0       47.99       32.58     34.43 o 
   3 -21   0      120.50      111.89     21.84 o 
   4 -21   0       15.18       26.49     15.98 o 
   5 -21   0      360.64      323.94     37.78 o 
   6 -21   0       83.18       72.20     25.28 o 
   7 -21   0      111.16       80.88     21.62 o 
   8 -21   0      769.93      865.22     48.27 o 
   9 -21   0       59.21       91.15     30.43 o 
   0 -20   0      871.46      804.39     24.63 o 
   1 -20   0     1365.30     1487.78     57.99 o 
   2 -20   0      447.00      492.75     35.50 o 
   3 -20   0      417.69      430.46     45.95 o 
   4 -20   0       45.33       53.06     16.75 o 
   5 -20   0     1751.28     1728.46     73.74 o 
   6 -20   0       75.91      106.93     27.80 o 
   7 -20   0       40.66       44.44     17.91 o 
   8 -20   0      221.20      194.73     27.55 o 
   9 -20   0      364.88      357.22     42.68 o 
   1 -19   0      162.31      160.24     15.47 o 
   2 -19   0      620.73      680.37     38.45 o 
   3 -19   0      392.54      452.33     32.05 o 
   4 -19   0      304.91      327.19     31.68 o 
   5 -19   0     1334.48     1323.08     64.59 o 
   6 -19   0      505.56      429.60     40.61 o 
   7 -19   0      443.50      405.69     32.99 o 
   8 -19   0      501.89      488.61     47.07 o 
   9 -19   0      461.42      435.45     45.95 o 
   0 -18   0     1598.54     1390.40     31.89 o 
   1 -18   0      171.62      194.65     15.04 o 
   2 -18   0      157.82      153.35     34.71 o 
   3 -18   0      344.03      370.38     28.72 o 
   4 -18   0       50.93       57.85     38.29 o 
   5 -18   0      895.19      817.46     54.59 o 
   6 -18   0      558.76      541.81     78.86 o 
   7 -18   0      202.47      193.37     25.19 o 
   8 -18   0      484.00      465.23     35.47 o 
   9 -18   0       95.03      107.79     32.96 o 
   1 -17   0      488.83      462.84     21.07 o 
   2 -17   0      157.66      192.30     16.55 o 
   3 -17   0     1973.85     1917.64     56.62 o 
   4 -17   0      399.92      367.37     26.34 o 
   5 -17   0      592.13      518.96     41.61 o 
   6 -17   0       42.66       37.09     36.15 o 
   7 -17   0      167.09      182.35     23.77 o 
   8 -17   0      238.84      251.06     27.56 o 
   9 -17   0      176.57      196.48     28.23 o 
  10 -17   0      332.65      282.63     56.48 o 
   0 -16   0     2181.10     2225.03     38.71 o 
   1 -16   0     1721.13     1738.16     36.70 o 
   2 -16   0     1629.17     1805.88     41.52 o 
   3 -16   0      857.76      898.17     66.13 o 
   4 -16   0      749.68      716.63     29.42 o 
   5 -16   0      286.83      308.26     39.21 o 
   6 -16   0      190.69      151.90     26.42 o 
   7 -16   0      653.69      555.39     43.75 o 
   8 -16   0      103.58       99.49     20.39 o 
   9 -16   0       88.24      101.99     22.75 o 
  10 -16   0      195.26      181.64     52.15 o 
   1 -15   0      808.03      936.75     27.13 o 
   2 -15   0     5487.18     5633.85     70.23 o 
   3 -15   0      311.04      297.48     22.48 o 
   4 -15   0      196.50      194.36     16.64 o 
   5 -15   0      614.94      627.19     41.87 o 
   6 -15   0      505.28      534.99     42.11 o 
   7 -15   0       31.50       26.52     16.68 o 
   8 -15   0       36.17       40.03     17.11 o 
   9 -15   0      190.85      208.29     28.19 o 
  10 -15   0       78.96       89.94     45.18 o 
   0 -14   0      381.38      349.02     13.65 o 
   1 -14   0     1751.56     1727.55     34.96 o 
   2 -14   0     1533.46     1716.28     38.29 o 
   3 -14   0     1030.83      968.80     36.68 o 
   4 -14   0      219.79      223.69     59.73 o 
   5 -14   0      215.88      209.07     27.12 o 
   6 -14   0      964.53      840.69     49.44 o 
   7 -14   0      610.34      646.02     36.74 o 
   8 -14   0      134.18      124.36     21.67 o 
   9 -14   0      302.18      297.66     43.57 o 
  10 -14   0       92.71      146.76     47.92 o 
   1 -13   0      344.22      363.66     13.55 o 
   2 -13   0        8.25       37.96     10.84 o 
   3 -13   0      834.01      759.82     31.27 o 
   4 -13   0      102.45      129.62     22.34 o 
   5 -13   0      480.64      446.62     35.12 o 
   6 -13   0      140.88      157.30     37.35 o 
   7 -13   0      970.52      922.52     53.91 o 
   8 -13   0      244.84      250.27     25.45 o 
   9 -13   0       63.74       82.80     21.34 o 
  10 -13   0       18.43       33.30     38.38 o 
   0 -12   0     2036.89     1979.45     65.66 o 
   1 -12   0      370.12      354.24     14.50 o 
   2 -12   0      173.40      175.57     13.39 o 
   3 -12   0      593.61      587.09     38.70 o 
   4 -12   0     3421.86     3253.28    114.89 o 
   5 -12   0      516.79      469.07     35.49 o 
   6 -12   0      177.23      128.19     23.89 o 
   7 -12   0     1604.82     1611.05     68.39 o 
   8 -12   0        1.45        7.32     13.28 o 
   9 -12   0       71.71       56.98     20.19 o 
  10 -12   0        8.42      -27.41     37.84 o 
   1 -11   0     3714.76     3647.39     41.05 o 
   2 -11   0     1278.87     1292.81     21.68 o 
   3 -11   0     2221.17     2300.01     47.50 o 
   4 -11   0     1349.52     1355.05     51.12 o 
   5 -11   0      709.72      683.57     40.61 o 
   6 -11   0       76.42       80.13     23.61 o 
   7 -11   0     1101.55     1076.14     56.09 o 
   8 -11   0      157.36      132.06     18.87 o 
   9 -11   0      536.12      577.50     39.82 o 
  10 -11   0       25.02       -0.88     34.47 o 
   0 -10   0     5065.69     4990.34     94.40 o 
   1 -10   0     1745.15     1841.86     41.08 o 
   2 -10   0      224.71      242.10     10.27 o 
   3 -10   0     1535.36     1688.00     29.96 o 
   4 -10   0       98.08      123.35     19.72 o 
   5 -10   0      281.46      288.77     56.95 o 
   6 -10   0     2321.32     2131.56     71.19 o 
   7 -10   0      630.58      660.87     45.02 o 
   8 -10   0       54.17       44.50     24.09 o 
   9 -10   0      387.00      361.79     34.90 o 
  10 -10   0      510.37      511.36     74.54 o 
   1  -9   0    10080.11     9948.46     63.56 o 
   2  -9   0     3369.93     3595.49     30.37 o 
   3  -9   0     2944.89     2892.89     41.50 o 
   4  -9   0      644.48      726.52     36.77 o 
   5  -9   0      379.90      344.65     28.78 o 
   6  -9   0      604.00      642.28     41.13 o 
   7  -9   0      256.98      280.02     32.06 o 
   8  -9   0       23.16       26.15     23.13 o 
   9  -9   0      683.95      708.48     42.98 o 
  10  -9   0       41.34      120.95     43.73 o 
   0  -8   0    16203.59    14881.30    144.94 o 
   1  -8   0    26584.75    25252.98     79.30 o 
   2  -8   0     3919.02     3787.35     30.22 o 
   3  -8   0     2221.98     2211.25     35.91 o 
   4  -8   0      521.29      538.87     24.56 o 
   5  -8   0      477.74      416.08     30.33 o 
   6  -8   0      395.42      381.02     45.77 o 
   7  -8   0     1519.29     1569.58     67.03 o 
   8  -8   0       52.41       68.19     18.86 o 
   9  -8   0      921.64      864.90     46.69 o 
  10  -8   0      164.64      149.14     44.36 o 
   1  -7   0     6309.76     6464.47     42.09 o 
   2  -7   0      223.75      233.22     13.52 o 
   3  -7   0     1820.04     1922.63     40.92 o 
   4  -7   0     1078.58     1116.82     40.17 o 
   5  -7   0      787.97      849.77     56.48 o 
   6  -7   0       73.13      121.94     33.45 o 
   7  -7   0      793.02      787.30     94.81 o 
   8  -7   0      624.93      498.50     41.50 o 
   9  -7   0      172.59      207.47     26.70 o 
  10  -7   0      163.99      188.78     52.09 o 
   0  -6   0      620.44      674.99     27.71 o 
   1  -6   0     2042.41     1827.56     16.41 o 
   2  -6   0     8334.20     8066.97     42.85 o 
   3  -6   0     1026.05     1042.51     27.48 o 
   4  -6   0     1995.02     2079.45     52.22 o 
   5  -6   0      213.76      304.20     37.07 o 
   6  -6   0       23.09       60.86     30.85 o 
   7  -6   0      355.11      316.77     26.94 o 
   8  -6   0       60.92       79.57     23.57 o 
   9  -6   0       90.71      103.66     45.78 o 
  10  -6   0      142.84      146.15     49.30 o 
   1  -5   0     1753.61     1542.12     14.54 o 
   2  -5   0     1432.71     1495.80     25.26 o 
   3  -5   0       31.80       40.15      9.03 o 
   4  -5   0     3315.52     3627.33     67.14 o 
   5  -5   0     1811.87     1918.20     80.39 o 
   6  -5   0       43.50       44.83     19.82 o 
   7  -5   0      230.41      276.59     27.08 o 
   8  -5   0      197.25      236.52     33.04 o 
   9  -5   0      420.05      470.14     50.05 o 
  10  -5   0       44.03       29.15     41.04 o 
   1  -4   0       61.59       51.76      3.98 o 
   2  -4   0    13747.72    13626.63     58.39 o 
   3  -4   0      268.63      235.37     14.45 o 
   4  -4   0     5288.65     5495.74    137.71 o 
   5  -4   0     1217.43     1429.46     69.09 o 
   6  -4   0      562.00      589.60     38.01 o 
   7  -4   0      698.54      721.81     31.49 o 
   8  -4   0       23.68       39.48     22.70 o 
   9  -4   0      162.54      148.39     32.18 o 
  10  -4   0        7.80       30.52     40.58 o 
   1  -3   0     1867.13     2165.97     26.00 o 
   2  -3   0    25948.71    25205.28    163.84 o 
   3  -3   0     1514.65     1513.92     31.28 o 
   4  -3   0      113.25      178.47     18.05 o 
   5  -3   0     3214.45     3587.69     79.41 o 
   6  -3   0      254.52      221.48     26.69 o 
   7  -3   0       18.69       36.23     12.58 o 
   8  -3   0       72.09       76.36     24.43 o 
   9  -3   0      271.81      244.94     35.88 o 
  10  -3   0       28.71       66.45     45.49 o 
   1  -2   0     2637.21     2616.93     31.74 o 
   2  -2   0    10669.43     9949.96     80.10 o 
   3  -2   0       17.58       28.60     10.79 o 
   4  -2   0       66.82       77.66     13.75 o 
   5  -2   0      520.62      515.03     35.64 o 
   6  -2   0      382.18      340.19     31.39 o 
   7  -2   0      457.46      410.62     25.00 o 
   8  -2   0      100.52      103.95     33.23 o 
   9  -2   0       46.71       75.54     26.96 o 
  10  -2   0      414.59      556.71     80.93 o 
   2  -1   0     1531.53     1512.92     22.63 o 
   3  -1   0      349.42      382.18     24.34 o 
   4  -1   0      289.26      338.84     18.57 o 
   5  -1   0      642.84      626.94     35.07 o 
   6  -1   0       33.13       29.19     21.82 o 
   7  -1   0      132.52      140.38     14.74 o 
   8  -1   0      125.20      131.38     27.96 o 
   9  -1   0       98.34       80.52     38.18 o 
  10  -1   0       17.86       74.52     49.59 o 
   2   0   0      418.91      423.38     11.53 o 
   3   0   0        0.02       16.98      7.85 o 
   4   0   0     3610.35     3913.48     57.21 o 
   5   0   0       49.15       54.52     18.26 o 
   6   0   0        4.83        7.36     18.65 o 
   7   0   0      196.19      206.95     19.37 o 
   8   0   0       12.14        8.75     22.96 o 
   9   0   0        3.71       30.47     33.69 o 
  10   0   0       68.98       88.22     48.32 o 
   2   1   0     1504.71     1478.58     20.27 o 
   3   1   0      336.52      333.70     14.27 o 
   4   1   0      300.03      382.93     20.05 o 
   5   1   0      658.20      634.01     37.82 o 
   6   1   0       34.14       31.11      7.82 o 
   7   1   0      133.92      194.83     29.43 o 
   8   1   0      120.85      156.11     29.70 o 
   9   1   0      101.20       99.36     44.50 o 
  10   1   0       18.13      -24.69     39.63 o 
   1   2   0     2681.56     2706.84     40.37 o 
   2   2   0    10697.34    10069.80     57.54 o 
   3   2   0       18.40       13.58     10.90 o 
   4   2   0       65.91       72.14     12.36 o 
   5   2   0      510.10      578.96     44.27 o 
   6   2   0      374.10      321.13     27.07 o 
   7   2   0      455.61      499.44     39.78 o 
   8   2   0       99.09      121.85     27.70 o 
   9   2   0       47.03      112.18     48.61 o 
  10   2   0      413.73      563.01     82.45 o 
   1   3   0     1861.97     2105.50     31.98 o 
   2   3   0    25984.60    25134.58    169.20 o 
   3   3   0     1539.97     1520.49     28.20 o 
   4   3   0      117.57      178.81     20.51 o 
   5   3   0     3242.82     3624.68     78.66 o 
   6   3   0      259.28      279.68     29.21 o 
   7   3   0       20.28       32.25     36.71 o 
   8   3   0       74.21       53.91     27.59 o 
   9   3   0      273.50      234.80     58.25 o 
  10   3   0       29.38       58.82     49.47 o 
   1   4   0       60.62       45.11      4.58 o 
   2   4   0    13753.01    13718.66     80.89 o 
   3   4   0      260.98      243.87     13.40 o 
   4   4   0     5282.38     5498.63     91.87 o 
   5   4   0     1230.96     1390.36     50.66 o 
   6   4   0      559.59      562.97     37.85 o 
   7   4   0      720.26      728.32     46.34 o 
   8   4   0       23.68       55.16     23.01 o 
   9   4   0      158.99      150.53     52.09 o 
  10   4   0        7.52       18.68     46.13 o 
   1   5   0     1771.63     1569.21     17.89 o 
   2   5   0     1444.08     1462.40     34.75 o 
   3   5   0       30.32       35.60      9.78 o 
   4   5   0     3319.52     3627.85     71.60 o 
   5   5   0     1798.67     1877.65     58.68 o 
   6   5   0       43.72       67.51     20.47 o 
   7   5   0      226.80      267.21     32.70 o 
   8   5   0      200.57      230.79     31.62 o 
   9   5   0      419.44      405.22     66.22 o 
  10   5   0       42.64       66.37     44.99 o 
   0   6   0      616.50      673.42     29.93 o 
   1   6   0     2004.89     1739.40     19.35 o 
   2   6   0     8289.24     7809.50     65.89 o 
   3   6   0     1031.47     1041.18     28.62 o 
   4   6   0     1990.35     2080.19     55.57 o 
   5   6   0      218.93      270.28     25.66 o 
   6   6   0       27.46       42.28     20.17 o 
   7   6   0      357.60      337.18     45.55 o 
   8   6   0       62.54      103.48     26.14 o 
   9   6   0       89.31       79.39     40.81 o 
  10   6   0      145.18      151.13     52.82 o 
   1   7   0     6353.52     6490.27     50.15 o 
   2   7   0      228.95      215.94     13.61 o 
   3   7   0     1816.24     1962.46     49.40 o 
   4   7   0     1087.57     1224.12     44.28 o 
   5   7   0      793.81      891.28     43.58 o 
   6   7   0       74.62       70.26     22.15 o 
   7   7   0      788.39      737.99     47.70 o 
   8   7   0      618.48      592.85     45.03 o 
   9   7   0      168.46      178.59     58.69 o 
  10   7   0      161.93      198.42     57.15 o 
   0   8   0    16253.58    15013.02    127.00 o 
   1   8   0    26585.27    25223.40    103.75 o 
   2   8   0     3911.74     3772.29     44.14 o 
   3   8   0     2243.50     2278.78     53.16 o 
   4   8   0      519.42      536.84     51.18 o 
   5   8   0      483.33      452.16     31.92 o 
   6   8   0      397.74      396.01     33.65 o 
   7   8   0     1542.64     1567.00     65.35 o 
   8   8   0       52.49       89.86     23.19 o 
   9   8   0      910.07      910.86     95.89 o 
  10   8   0      163.27      193.89     55.60 o 
   1   9   0    10042.46     9867.89     94.30 o 
   2   9   0     3403.40     3571.57     37.58 o 
   3   9   0     2944.87     3024.72     61.21 o 
   4   9   0      641.95      689.27     57.64 o 
   5   9   0      374.37      393.05     51.74 o 
   6   9   0      608.69      651.35     41.96 o 
   7   9   0      260.14      228.72     30.84 o 
   8   9   0       24.01       12.47     23.34 o 
   9   9   0      685.56      822.36     94.92 o 
  10   9   0       42.13       92.14     52.56 o 
   0  10   0     5084.05     5099.30     67.07 o 
   1  10   0     1734.42     1819.10     31.58 o 
   2  10   0      232.50      239.78     12.65 o 
   3  10   0     1555.97     1711.34     38.99 o 
   4  10   0      100.12      124.30     33.86 o 
   5  10   0      278.65      254.30     45.82 o 
   6  10   0     2316.36     2278.28    118.20 o 
   7  10   0      633.19      678.35     79.15 o 
   8  10   0       55.29       38.28     32.76 o 
   9  10   0      386.67      339.75     64.91 o 
  10  10   0      507.31      455.06     78.99 o 
   1  11   0     3730.71     3687.52     45.95 o 
   2  11   0     1314.83     1328.50     26.13 o 
   3  11   0     2194.08     2381.83     45.65 o 
   4  11   0     1352.86     1333.04     80.34 o 
   5  11   0      720.04      709.23     65.08 o 
   6  11   0       79.03       58.50     38.68 o 
   7  11   0     1089.52     1059.04     93.61 o 
   8  11   0      152.24      191.75     53.46 o 
   9  11   0      523.18      597.28     84.03 o 
  10  11   0       26.24       74.99     52.87 o 
   0  12   0     2037.31     2039.53     62.44 o 
   1  12   0      372.73      332.12     19.19 o 
   2  12   0      172.91      201.27     12.05 o 
   3  12   0      607.34      586.32     28.74 o 
   4  12   0     3424.70     3504.03    124.70 o 
   5  12   0      510.18      544.06     61.82 o 
   6  12   0      180.28      156.03     44.42 o 
   7  12   0     1623.70     1775.00    117.55 o 
   8  12   0        1.38      -13.39     40.68 o 
   9  12   0       70.84      143.63     53.36 o 
  10  12   0        7.97       93.89     55.10 o 
   1  13   0      339.29      380.20     20.90 o 
   2  13   0        7.97       19.81      6.95 o 
   3  13   0      829.61      772.06     27.97 o 
   4  13   0      107.44      135.88     36.21 o 
   5  13   0      470.15      490.85     57.55 o 
   6  13   0      138.59      101.16     43.97 o 
   7  13   0      967.13      968.73     89.15 o 
   8  13   0      247.18      185.69     49.33 o 
   9  13   0       61.33       86.27     50.67 o 
  10  13   0       18.71       64.04     52.57 o 
   0  14   0      375.58      358.08     32.74 o 
   1  14   0     1735.33     1698.99     40.39 o 
   2  14   0     1533.42     1619.35     29.37 o 
   3  14   0     1040.19      991.50     30.74 o 
   4  14   0      222.50      242.69     27.41 o 
   5  14   0      214.64      164.81     40.97 o 
   6  14   0      957.25      888.88     82.41 o 
   7  14   0      604.48      680.26     80.81 o 
   8  14   0      132.06      125.08     49.43 o 
   9  14   0      301.59      302.77     64.40 o 
  10  14   0       94.11      213.83     61.38 o 
   1  15   0      801.49      952.39     32.45 o 
   2  15   0     5479.03     5621.45     88.23 o 
   3  15   0      306.69      306.24     18.56 o 
   4  15   0      192.26      175.65     17.41 o 
   5  15   0      598.77      592.63     66.16 o 
   6  15   0      502.97      626.04     72.01 o 
   7  15   0       30.23       77.65     39.00 o 
   8  15   0       35.28      101.66     51.14 o 
   9  15   0      194.50      249.43     61.89 o 
  10  15   0       77.37      117.16     52.34 o 
   0  16   0     2174.80     2423.09     78.56 o 
   1  16   0     1713.59     1756.95     43.73 o 
   2  16   0     1630.47     1767.38     30.30 o 
   3  16   0      862.46      911.12     29.65 o 
   4  16   0      737.78      688.86     30.61 o 
   5  16   0      285.19      315.42     54.05 o 
   6  16   0      193.62      204.30     52.71 o 
   7  16   0      641.05      642.36     78.41 o 
   8  16   0      104.06       52.98     38.28 o 
   9  16   0       85.85      132.28     58.02 o 
  10  16   0      193.69      169.10     57.54 o 
   1  17   0      487.51      483.09     25.88 o 
   2  17   0      163.00      185.99     19.82 o 
   3  17   0     2001.04     1915.63     38.31 o 
   4  17   0      403.79      377.52     23.57 o 
   5  17   0      595.97      605.85     68.67 o 
   6  17   0       42.56        1.81     32.93 o 
   7  17   0      169.38      221.65     52.38 o 
   8  17   0      243.50      220.39     61.92 o 
   9  17   0      179.90      186.37     61.01 o 
   0  18   0     1601.33     1549.97     68.10 o 
   1  18   0      167.17      137.07     20.87 o 
   2  18   0      157.70      200.50     20.40 o 
   3  18   0      334.67      338.13     20.19 o 
   4  18   0       51.02       56.50     13.31 o 
   5  18   0      893.95      754.96     74.31 o 
   6  18   0      562.81      512.42     71.00 o 
   7  18   0      201.15      233.79     55.96 o 
   8  18   0      480.41      465.49     73.26 o 
   9  18   0       96.94      175.79     60.79 o 
   1  19   0      163.97      184.05     23.66 o 
   2  19   0      601.80      655.30     32.03 o 
   3  19   0      384.39      448.59     19.78 o 
   4  19   0      299.90      299.82     23.94 o 
   5  19   0     1327.33     1303.09     96.98 o 
   6  19   0      499.86      517.26     72.60 o 
   7  19   0      439.71      394.34     67.23 o 
   8  19   0      501.95      489.77     78.79 o 
   9  19   0      457.74      557.43     86.30 o 
   0  20   0      884.13      912.48     55.94 o 
   1  20   0     1378.99     1459.85     54.64 o 
   2  20   0      445.54      496.27     29.19 o 
   3  20   0      407.65      438.21     20.50 o 
   4  20   0       42.43       35.00     12.19 o 
   5  20   0     1760.44     1780.70    113.30 o 
   6  20   0       74.36       95.47     45.61 o 
   7  20   0       40.19       50.76     41.64 o 
   8  20   0      222.55      219.19     65.09 o 
   9  20   0      370.16      448.62     82.80 o 
   1  21   0       35.34       56.23     19.71 o 
   2  21   0       47.16       51.62     16.68 o 
   3  21   0      114.18      123.04     20.03 o 
   4  21   0       13.01       20.18     12.08 o 
   5  21   0      357.13      363.15     40.52 o 
   6  21   0       84.50      103.61     45.12 o 
   7  21   0      109.28       85.30     47.89 o 
   8  21   0      773.56      857.77     98.85 o 
   9  21   0       58.49       59.72     54.36 o 
   0  22   0      143.94      170.51     32.00 o 
   1  22   0      167.12      188.23     20.22 o 
   2  22   0       67.75       66.85     20.71 o 
   3  22   0      113.62      123.30     20.71 o 
   4  22   0       94.91       66.62     24.04 o 
   5  22   0      768.23      740.78     52.21 o 
   6  22   0      391.97      335.10     60.37 o 
   7  22   0      120.52      165.69     55.47 o 
   8  22   0       23.27       50.53     52.14 o 
   9  22   0      118.86      110.65     57.15 o 
   1  23   0      942.46      979.62     38.26 o 
   2  23   0     1040.64     1009.76     45.28 o 
   3  23   0        7.31       23.91     17.62 o 
   4  23   0        7.90       -2.77     21.82 o 
   5  23   0     1064.37      944.79     59.49 o 
   6  23   0       13.30       32.47     36.13 o 
   7  23   0      127.82      199.30     57.10 o 
   8  23   0      282.50      306.14     71.43 o 
   9  23   0      115.67      109.85     53.53 o 
   0  24   0      263.21      230.24     35.91 o 
   1  24   0      166.50      185.21     21.73 o 
   2  24   0      113.14      154.10     32.73 o 
   3  24   0      322.87      342.72     29.51 o 
   4  24   0        2.16       21.75     24.70 o 
   5  24   0      234.74      224.87     36.15 o 
   6  24   0       86.62       86.08     46.75 o 
   7  24   0      125.09      131.75     46.81 o 
   8  24   0      278.46      325.37     74.06 o 
   9  24   0      270.96      387.37     80.87 o 
   1  25   0       40.54       40.39     18.73 o 
   2  25   0      210.26      217.10     29.37 o 
   3  25   0      626.08      631.70     37.99 o 
   4  25   0     1153.04     1171.90     63.80 o 
   5  25   0        5.11       11.61     25.33 o 
   6  25   0      100.28       94.50     49.20 o 
   7  25   0       87.14       89.81     52.82 o 
   8  25   0       72.86      158.64     52.94 o 
   0  26   0     1323.30     1110.08    552.37 o 
   1  26   0      103.50      119.02     20.31 o 
   2  26   0        8.11       33.16     22.14 o 
   3  26   0       92.83       83.89     34.95 o 
   4  26   0      130.96      163.01     32.92 o 
   5  26   0       29.18       19.77     22.42 o 
   6  26   0      298.79      445.17     74.25 o 
   7  26   0      299.72      299.51     66.13 o 
   8  26   0      117.35      141.53     59.37 o 
   1  27   0      429.77      419.21     29.25 o 
   2  27   0      105.71      107.19     54.46 o 
   3  27   0      873.97      813.53     43.59 o 
   4  27   0      756.71      754.83     53.25 o 
   5  27   0      101.43       91.06     25.69 o 
   6  27   0      102.78      140.60     49.09 o 
   7  27   0       54.08       44.57     41.88 o 
   8  27   0       35.96       64.33     49.13 o 
   0  28   0     5259.12     4930.67    267.63 o 
   1  28   0       10.72       43.63     18.23 o 
   2  28   0      247.34      260.43     38.03 o 
   3  28   0        2.42       18.07     18.34 o 
   4  28   0      199.99      156.50     30.79 o 
   5  28   0      259.81      238.84     37.09 o 
   6  28   0       41.12      201.66     62.64 o 
   7  28   0       44.02       75.91     49.15 o 
   8  28   0       11.21       77.46     47.04 o 
   1  29   0      251.89      211.69     24.54 o 
   2  29   0       50.33       57.05     19.20 o 
   3  29   0      235.82      260.82     43.47 o 
   4  29   0      275.00      214.08     34.79 o 
   5  29   0      200.36      167.83     31.88 o 
   6  29   0      439.32      530.16     75.85 o 
   7  29   0        7.58       10.80     39.63 o 
   8  29   0       39.92       39.11     50.89 o 
   0  30   0      328.41      256.03     32.69 o 
   1  30   0      723.43      745.18     54.18 o 
   2  30   0      100.35      161.48     22.90 o 
   3  30   0      366.45      316.62     36.89 o 
   4  30   0      213.19      171.35     32.82 o 
   5  30   0      121.99       91.25     31.67 o 
   6  30   0       24.95       52.22     45.92 o 
   7  30   0       20.27       43.82     41.00 o 
   1  31   0      704.71      667.09     38.18 o 
   2  31   0     1426.77     1394.60     57.92 o 
   3  31   0       34.17       89.03     27.73 o 
   4  31   0      318.65      347.12     51.82 o 
   5  31   0      338.13      416.96     46.88 o 
   6  31   0       28.39       60.62     29.60 o 
   7  31   0       87.08      119.37     53.02 o 
   0  32   0      290.12      266.11     34.41 o 
   1  32   0       39.53       55.67     17.85 o 
   2  32   0       84.11       99.30     20.39 o 
   3  32   0      833.84      904.77     59.60 o 
   4  32   0      353.96      386.87     45.22 o 
   5  32   0       33.88       17.65     25.20 o 
   6  32   0       18.80       24.71     24.42 o 
   7  32   0       78.30      128.32     57.48 o 
   1  33   0      171.48      181.97     31.02 o 
   2  33   0       55.97       66.93     23.63 o 
   3  33   0      109.66      161.13     33.21 o 
   4  33   0     1235.86     1164.21     71.87 o 
   5  33   0        5.59        8.03     25.35 o 
   6  33   0       44.82       79.09     31.58 o 
   0  34   0       71.70       77.38     25.25 o 
   1  34   0      159.20      170.05     31.14 o 
   2  34   0      132.11      168.75     23.86 o 
   3  34   0     1109.02     1157.56     68.56 o 
   4  34   0      465.96      552.86     74.82 o 
   5  34   0       30.07       54.61     28.37 o 
   6  34   0       56.39       95.63     34.51 o 
   1  35   0       76.73       67.69     20.39 o 
   2  35   0      240.71      238.61     27.43 o 
   3  35   0      787.88      813.09     62.22 o 
   4  35   0       29.50       33.06     33.08 o 
   5  35   0        4.93       -5.29     25.69 o 
   6  35   0      168.90      192.22     40.16 o 
   0  36   0      186.39      155.39     74.86 o 
   1  36   0      137.41      140.03     22.63 o 
   2  36   0       48.21       78.88     26.07 o 
   3  36   0      409.60      553.72     74.98 o 
   4  36   0      233.59      257.29     54.80 o 
   5  36   0       98.00       76.80     29.85 o 
   1  37   0      107.74      146.01     23.76 o 
   2  37   0      184.23      191.53     36.63 o 
   3  37   0       13.96       63.97     39.20 o 
   4  37   0      451.18      422.38     67.49 o 
   5  37   0       23.11       23.97     32.66 o 
   0  38   0      516.50      532.51     48.95 o 
   1  38   0      152.99      114.27     47.62 o 
   2  38   0      210.98      207.56     34.38 o 
   3  38   0      180.11      117.25     43.10 o 
   4  38   0        8.37        8.99     32.25 o 
   5  38   0       37.59       37.20     37.73 o 
   1  39   0        8.51       16.93     24.85 o 
   2  39   0      158.95      158.05     42.85 o 
   3  39   0      152.10      151.78     49.94 o 
   4  39   0       37.96       47.45     38.13 o 
   0  40   0       61.01      101.02     48.89 o 
   1  40   0       79.37       73.23     22.62 o 
   2  40   0       42.66       87.97     29.21 o 
   3  40   0      341.59      366.86     65.83 o 
   1  41   0      108.27       84.76     87.54 o 
   2  41   0      234.19      248.29     38.57 o 
   3  41   0      101.39      110.70     50.64 o 
   0  42   0       53.51       87.91     46.49 o 
   1  42   0       33.80       66.30     32.64 o 
   2  42   0       19.41       22.02     29.58 o 
  -2 -42   1       29.18       44.56     57.14 o 
  -1 -42   1       20.76       22.58     70.55 o 
   0 -42   1       60.02      115.79     88.31 o 
   1 -42   1       42.86       90.53     45.00 o 
  -3 -41   1       19.13       30.08     38.82 o 
  -2 -41   1      549.87      505.71     65.50 o 
  -1 -41   1      114.06      120.67     40.18 o 
   0 -41   1      182.00      156.75     35.62 o 
   1 -41   1      182.03      227.91     39.54 o 
   2 -41   1      273.97      371.99     54.94 o 
  -3 -40   1       94.06       90.59     28.74 o 
  -2 -40   1       74.03       83.75     39.52 o 
  -1 -40   1       61.22       36.60     29.44 o 
   0 -40   1      139.62      172.34     38.58 o 
   1 -40   1      140.75      113.96     31.35 o 
   2 -40   1      176.84      194.76     35.54 o 
   3 -40   1      194.67      249.73     40.49 o 
  -4 -39   1      250.29      240.03     60.32 o 
  -3 -39   1       81.42       66.67     27.26 o 
  -2 -39   1      170.14      133.08     34.25 o 
  -1 -39   1      148.15      171.22     36.53 o 
   0 -39   1       27.63       31.44     29.13 o 
   1 -39   1      289.19      392.98     47.09 o 
   2 -39   1       13.66       22.74     26.37 o 
   3 -39   1       81.68       50.51     24.98 o 
   4 -39   1       68.87       58.41     42.54 o 
  -5 -38   1       58.67       51.76     49.26 o 
  -4 -38   1      109.90      117.34     45.48 o 
  -3 -38   1      199.83      237.33     39.58 o 
  -2 -38   1       30.55       62.36     29.98 o 
  -1 -38   1       87.73       86.54     29.76 o 
   0 -38   1      130.74      138.14     40.10 o 
   1 -38   1      138.81      161.94     35.09 o 
   2 -38   1       32.01       51.86     26.57 o 
   3 -38   1       65.95       48.95     33.52 o 
   4 -38   1      161.25       81.50     47.03 o 
  -5 -37   1       97.00       33.96     28.32 o 
  -4 -37   1      128.21       96.20     27.83 o 
  -3 -37   1       68.42       48.45     26.81 o 
  -2 -37   1       10.25       -1.10     22.38 o 
  -1 -37   1       26.17        0.69     26.02 o 
   0 -37   1       12.47       46.55     27.31 o 
   1 -37   1      103.31      131.59     32.86 o 
   2 -37   1      253.28      255.42     78.01 o 
   3 -37   1      143.20       79.69     40.35 o 
   4 -37   1       85.17       86.10     40.63 o 
   5 -37   1       44.47      128.41    107.36 o 
  -5 -36   1       89.84       71.06     47.86 o 
  -4 -36   1       72.82       57.85     26.61 o 
  -3 -36   1      163.31      156.74     32.65 o 
  -2 -36   1      341.21      354.07     43.93 o 
  -1 -36   1      177.85      163.80     34.07 o 
   0 -36   1      335.76      344.15     43.98 o 
   1 -36   1      202.87      181.60     33.59 o 
   2 -36   1      203.69      222.11     34.69 o 
   3 -36   1      235.95      285.18     41.08 o 
   4 -36   1       84.81       23.54     42.35 o 
   5 -36   1       96.19      178.00     50.48 o 
  -6 -35   1       16.92       11.00     28.70 o 
  -5 -35   1       19.56       22.75     32.67 o 
  -4 -35   1      491.17      462.73     44.57 o 
  -3 -35   1        4.60        2.34     21.94 o 
  -2 -35   1       71.30       43.48     26.42 o 
  -1 -35   1      124.50       92.86     27.52 o 
   0 -35   1      185.37      204.41     53.22 o 
   1 -35   1       12.86        5.22     23.90 o 
   2 -35   1       84.18       92.84     30.32 o 
   3 -35   1      415.53      433.38     45.44 o 
   4 -35   1       63.71      115.09    139.81 o 
   5 -35   1       81.41      122.47    132.02 o 
   6 -35   1      205.19      168.23     31.72 o 
  -6 -34   1       45.52       40.83     26.49 o 
  -5 -34   1       45.58       45.03     27.54 o 
  -4 -34   1      420.25      384.97     42.94 o 
  -3 -34   1       34.02        9.39     22.12 o 
  -2 -34   1      411.57      340.42     41.97 o 
  -1 -34   1       22.82       44.80     33.94 o 
   0 -34   1       42.88       56.24     36.98 o 
   1 -34   1       87.13       92.96     26.84 o 
   2 -34   1      135.64      134.60     30.66 o 
   3 -34   1       79.75      118.59     28.07 o 
   4 -34   1       97.45      135.03     64.30 o 
   5 -34   1      182.21      152.99     46.56 o 
   6 -34   1      169.16      216.52     43.79 o 
  -7 -33   1       21.27       60.38     31.10 o 
  -6 -33   1       37.08       50.16     29.45 o 
  -5 -33   1      399.88      342.36     46.81 o 
  -4 -33   1       68.90       94.87     34.16 o 
  -3 -33   1      241.55      235.52     46.51 o 
  -2 -33   1      158.04      211.91     49.05 o 
  -1 -33   1      228.84      202.91     51.86 o 
   0 -33   1       83.35      103.86     27.77 o 
   1 -33   1      154.48      180.30     33.74 o 
   2 -33   1      733.13      741.32     55.27 o 
   3 -33   1      189.88      175.05     30.20 o 
   4 -33   1       57.04      111.90     29.92 o 
   5 -33   1      118.66       80.77     61.68 o 
   6 -33   1      233.91      293.57     37.09 o 
  -7 -32   1       48.91       47.61     24.13 o 
  -6 -32   1      138.95      157.02     35.94 o 
  -5 -32   1       24.47       67.24     44.13 o 
  -4 -32   1      168.48      127.80     36.42 o 
  -3 -32   1      262.35      253.18     45.96 o 
  -2 -32   1      231.74      217.70     47.33 o 
  -1 -32   1       89.84       90.68     36.52 o 
   0 -32   1      316.63      227.01     45.61 o 
   1 -32   1      858.42      717.29     54.29 o 
   2 -32   1      150.22      163.59     30.45 o 
   3 -32   1       74.82       71.66     25.29 o 
   4 -32   1      126.52       88.31     22.54 o 
   5 -32   1        9.97       22.73     26.11 o 
   6 -32   1       88.60      100.95     26.03 o 
   7 -32   1       34.86       33.65     21.34 o 
  -7 -31   1        1.82       -8.64     21.42 o 
  -6 -31   1       90.40      100.55     33.26 o 
  -5 -31   1       19.96       16.12     39.24 o 
  -4 -31   1      115.26       97.78     30.63 o 
  -3 -31   1      317.36      294.22     48.57 o 
  -2 -31   1      279.17      313.36     50.57 o 
  -1 -31   1       86.22       89.89     40.02 o 
   0 -31   1      179.17      181.10     32.08 o 
   1 -31   1      318.44      344.96     41.04 o 
   2 -31   1      776.48      735.76     53.39 o 
   3 -31   1      141.60      154.66     25.81 o 
   4 -31   1      318.63      344.42     32.56 o 
   5 -31   1       17.20       34.14     28.11 o 
   6 -31   1      118.66      110.75     26.21 o 
   7 -31   1       23.68       31.56     20.30 o 
  -7 -30   1      107.14      124.63     25.86 o 
  -6 -30   1      154.88      234.73     40.66 o 
  -5 -30   1      380.77      410.86     68.47 o 
  -4 -30   1      130.35      124.03     35.35 o 
  -3 -30   1      566.99      579.87     60.64 o 
  -2 -30   1      488.67      487.10     60.32 o 
  -1 -30   1      118.55      158.09     42.84 o 
   0 -30   1      442.31      418.07     61.02 o 
   1 -30   1      122.75      137.89     30.34 o 
   2 -30   1      281.30      332.35     38.84 o 
   3 -30   1      240.49      257.14     28.68 o 
   4 -30   1      358.88      352.05     44.22 o 
   5 -30   1       86.23       55.88     28.98 o 
   6 -30   1       13.95       22.03     21.05 o 
   7 -30   1      196.71      187.78     29.85 o 
  -8 -29   1       48.26       59.21     20.17 o 
  -7 -29   1       63.95       32.46     22.76 o 
  -6 -29   1      155.84      172.19     64.70 o 
  -5 -29   1      389.49      492.74     63.27 o 
  -4 -29   1      100.04      120.02     33.18 o 
  -3 -29   1        2.61       38.04     30.01 o 
  -2 -29   1      564.75      550.33     61.93 o 
  -1 -29   1        9.74       29.17     30.26 o 
   0 -29   1       32.89        1.63     33.92 o 
   1 -29   1       10.15        8.19     23.80 o 
   2 -29   1      748.70      724.03     42.63 o 
   3 -29   1       21.14       30.47     18.25 o 
   4 -29   1        2.17       13.66     17.59 o 
   5 -29   1        6.18        9.80     27.18 o 
   6 -29   1      310.99      294.08     33.33 o 
   7 -29   1      114.78      104.65     24.92 o 
  -8 -28   1       54.50       33.42     21.93 o 
  -7 -28   1      132.85      157.61     35.41 o 
  -6 -28   1      107.50       78.71     30.06 o 
  -5 -28   1      374.00      404.93     50.73 o 
  -4 -28   1       58.55      106.52     31.02 o 
  -3 -28   1      207.94      235.13     42.24 o 
  -2 -28   1      116.70       98.77     35.86 o 
  -1 -28   1      455.08      463.17     58.49 o 
   0 -28   1      105.66       65.79     32.41 o 
   1 -28   1      507.94      464.31     41.62 o 
   2 -28   1       11.98       16.86     21.06 o 
   3 -28   1      593.06      555.08     37.99 o 
   4 -28   1       34.25       58.85     18.84 o 
   5 -28   1      163.58       97.59     26.45 o 
   6 -28   1        1.64       12.23     19.97 o 
   7 -28   1       62.20       57.74     22.36 o 
   8 -28   1       49.36       69.15     30.67 o 
  -8 -27   1       56.18       41.14     23.25 o 
  -7 -27   1       21.11       70.72     29.79 o 
  -6 -27   1      285.45      272.33     51.58 o 
  -5 -27   1      115.99      107.76     31.29 o 
  -4 -27   1       38.04       51.60     25.77 o 
  -3 -27   1      300.48      299.93     45.11 o 
  -2 -27   1      227.80      195.28     42.23 o 
  -1 -27   1      371.45      367.65     51.92 o 
   0 -27   1      257.66      243.98     17.68 o 
   1 -27   1      207.61      229.57     47.48 o 
   2 -27   1      141.50      113.51     23.17 o 
   3 -27   1     1288.67     1184.81     50.79 o 
   4 -27   1      580.02      542.10     36.00 o 
   5 -27   1       98.10       99.51     27.45 o 
   6 -27   1      165.53      133.52     25.02 o 
   7 -27   1       83.29      114.64     24.87 o 
   8 -27   1       77.56       44.28     24.69 o 
  -8 -26   1       53.25       92.15     25.56 o 
  -7 -26   1      412.43      417.94     46.97 o 
  -6 -26   1       27.90       44.46     42.71 o 
  -5 -26   1       30.95       50.90     25.44 o 
  -4 -26   1      421.43      505.04     40.25 o 
  -3 -26   1      206.90      242.17     43.00 o 
  -2 -26   1      807.00      811.71     67.53 o 
  -1 -26   1      645.54      659.73     31.32 o 
   0 -26   1      446.08      433.38     23.96 o 
   1 -26   1      249.49      293.19     48.24 o 
   2 -26   1      180.65      173.96     24.49 o 
   3 -26   1      205.44      206.57     26.72 o 
   4 -26   1     1662.52     1681.88     57.44 o 
   5 -26   1       22.73       61.11     49.22 o 
   6 -26   1       67.14       79.92     22.48 o 
   7 -26   1      210.56      158.96     26.64 o 
   8 -26   1       41.68       28.32     23.55 o 
  -8 -25   1      230.55      191.95     29.84 o 
  -7 -25   1       15.61       35.47     25.58 o 
  -6 -25   1       75.67       67.18     35.15 o 
  -5 -25   1      271.02      248.06     36.68 o 
  -4 -25   1     1047.87     1055.10     54.23 o 
  -3 -25   1     1706.83     1717.44     89.21 o 
  -2 -25   1      447.48      452.08     54.25 o 
  -1 -25   1      633.39      573.91     29.07 o 
   0 -25   1      202.54      188.25     39.71 o 
   1 -25   1       83.86       90.39     14.44 o 
   2 -25   1      365.95      300.69     25.39 o 
   3 -25   1      355.20      331.97     28.64 o 
   4 -25   1      264.49      261.59     26.56 o 
   5 -25   1      549.88      539.07     47.35 o 
   6 -25   1      170.30      187.80     28.13 o 
   7 -25   1      556.65      497.33     40.38 o 
   8 -25   1       20.28       23.64     19.13 o 
  -9 -24   1       39.77       66.37     22.90 o 
  -8 -24   1      179.68      141.17     32.86 o 
  -7 -24   1      145.99      132.41     31.04 o 
  -6 -24   1       17.53       35.93     25.15 o 
  -5 -24   1      774.46      699.48     51.99 o 
  -4 -24   1      148.43      188.22     28.16 o 
  -3 -24   1      505.06      472.70     50.09 o 
  -2 -24   1      613.50      619.63     57.76 o 
  -1 -24   1      369.22      360.78     48.62 o 
   0 -24   1       49.51        0.90     29.84 o 
   1 -24   1      174.63      160.30     19.79 o 
   2 -24   1      267.46      237.98     13.59 o 
   3 -24   1       16.51        3.98     18.07 o 
   4 -24   1      103.34       94.37     22.79 o 
   5 -24   1      797.63      736.83     54.26 o 
   6 -24   1      194.10      183.88     33.57 o 
   7 -24   1       35.79        9.36     18.32 o 
   8 -24   1      255.28      245.26     30.29 o 
  -9 -23   1      176.46      131.67     32.57 o 
  -8 -23   1      126.25      140.96     33.82 o 
  -7 -23   1       91.49       71.64     28.62 o 
  -6 -23   1        5.99       17.74     24.43 o 
  -5 -23   1      291.57      401.39     62.84 o 
  -4 -23   1     1023.49     1038.02     43.50 o 
  -3 -23   1     1193.43     1228.53     72.60 o 
  -2 -23   1     1026.99     1013.72     69.68 o 
  -1 -23   1      538.01      527.70     54.68 o 
   0 -23   1       34.42       39.16     30.37 o 
   1 -23   1      110.06      114.95      8.78 o 
   2 -23   1      285.59      255.48     13.90 o 
   3 -23   1      252.29      226.43     15.42 o 
   4 -23   1      422.45      402.48     28.88 o 
   5 -23   1      463.56      462.49     29.31 o 
   6 -23   1      177.43      131.43     24.17 o 
   7 -23   1      320.56      290.53     39.44 o 
   8 -23   1       31.00       20.90     17.93 o 
  -9 -22   1       12.00       33.03     26.58 o 
  -8 -22   1      221.78      247.95     37.88 o 
  -7 -22   1      235.74      288.25     42.97 o 
  -6 -22   1      282.04      307.64     37.77 o 
  -5 -22   1      739.33      765.46     53.29 o 
  -4 -22   1      125.62      134.65     24.33 o 
  -3 -22   1      516.33      528.81     38.01 o 
  -2 -22   1      249.50      298.89     42.99 o 
  -1 -22   1      111.22       69.97     27.35 o 
   0 -22   1      813.87      767.41     62.53 o 
   1 -22   1      206.33      219.23     13.64 o 
   2 -22   1        9.49       26.40      7.45 o 
   3 -22   1     1040.81     1045.61     38.22 o 
   4 -22   1       90.63       40.47     15.44 o 
   5 -22   1      273.31      288.44     23.48 o 
   6 -22   1       28.24       39.97     17.74 o 
   7 -22   1      400.71      351.68     33.03 o 
   8 -22   1       19.26       10.62     19.75 o 
   9 -22   1      116.84      199.95     53.92 o 
  -9 -21   1      135.59      123.61     53.70 o 
  -8 -21   1      108.73       78.50     52.68 o 
  -7 -21   1      292.04      260.30     35.61 o 
  -6 -21   1      137.57      132.04     28.31 o 
  -5 -21   1      464.18      483.80     43.22 o 
  -4 -21   1       12.35       20.39     22.54 o 
  -3 -21   1      185.95      164.31     39.53 o 
  -2 -21   1       63.71       45.73     26.10 o 
  -1 -21   1       83.11      103.76     28.73 o 
   0 -21   1      528.46      500.40     78.22 o 
   1 -21   1      104.16      114.85      9.16 o 
   2 -21   1       80.47      108.53     11.53 o 
   3 -21   1       55.65       55.98     10.52 o 
   4 -21   1      110.39      118.36     13.38 o 
   5 -21   1      250.25      289.97     21.01 o 
   6 -21   1      237.01      230.47     27.32 o 
   7 -21   1      120.53      133.08     23.53 o 
   8 -21   1       69.09       51.68     19.27 o 
   9 -21   1      271.58      289.44     39.46 o 
  -9 -20   1        4.50        9.37     25.71 o 
  -8 -20   1       14.46       49.10     26.64 o 
  -7 -20   1       74.30       52.04     24.45 o 
  -6 -20   1      207.47      261.73     41.43 o 
  -5 -20   1      134.78      116.34     28.76 o 
  -4 -20   1      117.82      122.32     26.29 o 
  -3 -20   1        3.92       28.52     22.51 o 
  -2 -20   1       46.50       65.67     28.09 o 
  -1 -20   1      204.32      226.29     38.62 o 
   0 -20   1     1306.31     1211.70    136.30 o 
   1 -20   1      121.01      112.42     12.12 o 
   2 -20   1     1639.25     1589.22     36.31 o 
   3 -20   1       37.50       34.57     10.38 o 
   4 -20   1      307.77      302.29     18.73 o 
   5 -20   1      573.82      601.98     26.65 o 
   6 -20   1      132.94      151.60     24.54 o 
   7 -20   1      133.72      180.29     25.91 o 
   8 -20   1       65.20       41.94     18.64 o 
   9 -20   1      255.75      218.46     35.63 o 
  -9 -19   1      139.94      182.36     32.81 o 
  -8 -19   1      721.53      655.92     71.29 o 
  -7 -19   1      351.74      307.82     36.69 o 
  -6 -19   1      235.29      251.72     50.26 o 
  -5 -19   1      200.72      195.10     30.70 o 
  -4 -19   1     1017.20     1005.34     54.00 o 
  -3 -19   1       11.29        7.19     15.04 o 
  -2 -19   1      807.86      855.94     56.94 o 
  -1 -19   1     1385.57     1379.15     74.09 o 
   0 -19   1      541.03      566.85     66.82 o 
   1 -19   1      269.65      282.81     14.05 o 
   2 -19   1      998.64     1012.32     29.94 o 
   3 -19   1       41.44       57.72     10.71 o 
   4 -19   1     1462.43     1499.07     36.90 o 
   5 -19   1      688.73      689.39     34.60 o 
   6 -19   1       69.77       41.10     17.06 o 
   7 -19   1       52.15       61.00     19.50 o 
   8 -19   1      637.29      678.20     46.68 o 
   9 -19   1       19.01       53.36     26.63 o 
 -10 -18   1        3.77       21.91     46.06 o 
  -9 -18   1      204.70      198.20     35.13 o 
  -8 -18   1      296.45      277.82     37.97 o 
  -7 -18   1     1169.88     1182.83     64.41 o 
  -6 -18   1       88.41       86.92     31.35 o 
  -5 -18   1      643.59      672.45     46.70 o 
  -4 -18   1      651.15      711.67     46.18 o 
  -3 -18   1      130.14      169.94     22.39 o 
  -2 -18   1      276.29      362.43     40.41 o 
  -1 -18   1      429.52      488.63     47.65 o 
   0 -18   1     2822.26     2784.44     92.88 o 
   1 -18   1      439.50      442.11     15.73 o 
   2 -18   1     1429.97     1565.67     36.38 o 
   3 -18   1      212.43      223.13     15.35 o 
   4 -18   1      152.64      150.75     14.33 o 
   5 -18   1       97.99      101.74     13.41 o 
   6 -18   1      137.89      145.62     23.58 o 
   7 -18   1      349.80      367.88     31.08 o 
   8 -18   1      347.75      330.06     26.58 o 
   9 -18   1      182.38      204.55     54.71 o 
 -10 -17   1       87.82      107.94     31.77 o 
  -9 -17   1      186.63      226.21     35.12 o 
  -8 -17   1      259.97      265.19     36.65 o 
  -7 -17   1      650.02      625.91     48.26 o 
  -6 -17   1       71.01       75.91     24.04 o 
  -5 -17   1      349.53      378.72     36.41 o 
  -4 -17   1      603.69      589.90     40.51 o 
  -3 -17   1       82.44       75.74     16.81 o 
  -2 -17   1     2196.43     2104.43     81.97 o 
  -1 -17   1     1831.66     1916.85     81.56 o 
   0 -17   1      343.97      361.15     13.88 o 
   1 -17   1        7.92       14.33      6.70 o 
   2 -17   1      323.81      360.47     19.24 o 
   3 -17   1      820.01      869.48     26.44 o 
   4 -17   1      304.25      310.51     17.67 o 
   5 -17   1      413.91      452.57     25.67 o 
   6 -17   1      147.75      148.69     23.21 o 
   7 -17   1      171.85      172.69     23.66 o 
   8 -17   1        7.04        4.36     13.43 o 
   9 -17   1       84.38      121.30     28.73 o 
 -10 -16   1       65.93       80.45     30.48 o 
  -9 -16   1       91.40      126.07     29.48 o 
  -8 -16   1      249.23      251.93     34.45 o 
  -7 -16   1       93.64       68.32     23.36 o 
  -6 -16   1     1063.12      956.30     54.04 o 
  -5 -16   1      160.99      169.56     31.99 o 
  -4 -16   1        4.43       21.81     19.63 o 
  -3 -16   1      775.94      723.46     38.22 o 
  -2 -16   1     3368.86     3366.18     73.87 o 
  -1 -16   1      171.93      208.64     21.23 o 
   0 -16   1     1296.88     1332.54     26.77 o 
   1 -16   1     1410.93     1516.93     27.53 o 
   2 -16   1     2200.59     2344.88     50.49 o 
   3 -16   1     2508.87     2531.83     43.08 o 
   4 -16   1      293.05      295.49     28.59 o 
   5 -16   1      486.64      454.14     25.16 o 
   6 -16   1      721.45      728.57     39.45 o 
   7 -16   1       59.24       57.97     17.54 o 
   8 -16   1        9.61       14.09     13.44 o 
   9 -16   1       11.16        3.06     20.17 o 
 -10 -15   1       21.07       38.46     26.47 o 
  -9 -15   1        8.20       19.14     33.05 o 
  -8 -15   1       52.80       98.57     27.95 o 
  -7 -15   1      199.36      178.23     28.96 o 
  -6 -15   1       54.04       47.01     21.57 o 
  -5 -15   1      149.36      138.26     24.30 o 
  -4 -15   1     1186.04     1190.75     52.61 o 
  -3 -15   1     3044.70     3206.20     68.05 o 
  -2 -15   1      524.44      492.96     31.31 o 
  -1 -15   1     2251.44     2500.42     58.20 o 
   0 -15   1      619.57      600.86     20.82 o 
   1 -15   1     2589.28     2692.02     35.86 o 
   2 -15   1      575.91      546.97     25.32 o 
   3 -15   1      852.75      830.96     25.13 o 
   4 -15   1      677.48      705.14     23.49 o 
   5 -15   1      245.27      222.83     20.97 o 
   6 -15   1      711.39      722.57     38.44 o 
   7 -15   1       35.93       20.49     16.85 o 
   8 -15   1      120.68      103.06     17.04 o 
   9 -15   1       35.40      -10.49     21.58 o 
  10 -15   1       40.26       67.25     55.74 o 
 -10 -14   1       72.77       79.52     30.52 o 
  -9 -14   1       40.97       24.53     21.55 o 
  -8 -14   1      250.33      216.17     49.33 o 
  -7 -14   1       44.66       40.42     23.06 o 
  -6 -14   1      125.40      113.72     24.53 o 
  -5 -14   1      507.40      521.91     38.41 o 
  -4 -14   1     1328.11     1412.90     55.29 o 
  -3 -14   1      549.67      603.27     26.37 o 
  -2 -14   1     4611.85     4934.44     82.40 o 
  -1 -14   1      278.76      314.27     22.23 o 
   0 -14   1      970.32      979.74     20.38 o 
   1 -14   1     1038.29     1118.01     23.40 o 
   2 -14   1      875.93      818.28     23.00 o 
   3 -14   1      888.92      903.02     25.26 o 
   4 -14   1     1393.68     1457.21     32.72 o 
   5 -14   1     1335.70     1356.67     39.36 o 
   6 -14   1      216.07      239.04     24.03 o 
   7 -14   1       57.96       61.91     16.81 o 
   8 -14   1        5.17       16.59     15.37 o 
   9 -14   1       39.76        9.85     21.09 o 
  10 -14   1       81.63       73.80     27.30 o 
 -10 -13   1       51.97        8.79     25.34 o 
  -9 -13   1      154.30      196.71     32.79 o 
  -8 -13   1      219.73      177.70     29.11 o 
  -7 -13   1      187.73      166.10     28.52 o 
  -6 -13   1      555.22      601.54     42.32 o 
  -5 -13   1      320.55      353.70     32.01 o 
  -4 -13   1      935.78     1015.93     46.67 o 
  -3 -13   1      677.87      665.73     36.41 o 
  -2 -13   1      302.64      310.65     18.75 o 
  -1 -13   1     1313.54     1213.26     38.53 o 
   0 -13   1     1075.51     1123.67     21.16 o 
   1 -13   1     2873.56     2926.07     33.41 o 
   2 -13   1     1549.52     1581.65     30.90 o 
   3 -13   1      202.68      236.25     14.06 o 
   4 -13   1      676.00      659.37     21.05 o 
   5 -13   1      113.55      114.66     15.69 o 
   6 -13   1      274.66      284.91     24.86 o 
   7 -13   1      827.53      791.96     33.94 o 
   8 -13   1       98.21       84.32     20.68 o 
   9 -13   1      234.96      161.62     33.33 o 
  10 -13   1       53.62       49.81     26.82 o 
 -10 -12   1        9.49       27.52     26.80 o 
  -9 -12   1      222.29      169.93     29.87 o 
  -8 -12   1       45.94       45.18     21.97 o 
  -7 -12   1       43.06       67.99     23.39 o 
  -6 -12   1     1280.98     1267.16     71.62 o 
  -5 -12   1      220.52      242.59     27.33 o 
  -4 -12   1        4.02       -3.06     15.22 o 
  -3 -12   1     1708.30     1729.41     70.78 o 
  -2 -12   1     4727.00     5042.56    113.83 o 
  -1 -12   1     1775.35     1724.68     43.36 o 
   0 -12   1     1250.54     1273.52     32.48 o 
   1 -12   1     3387.38     3541.75     46.46 o 
   2 -12   1      370.20      381.72     18.08 o 
   3 -12   1      904.97      932.91     24.38 o 
   4 -12   1       83.03       79.37      8.08 o 
   5 -12   1      633.87      700.18     28.21 o 
   6 -12   1      758.55      709.24     35.43 o 
   7 -12   1       62.85       51.81     15.11 o 
   8 -12   1       59.23       46.46     17.87 o 
   9 -12   1      137.60      145.28     30.62 o 
  10 -12   1      178.10      209.29     51.11 o 
 -10 -11   1       65.53       22.67     25.39 o 
  -9 -11   1      279.30      235.49     27.94 o 
  -8 -11   1      387.26      407.60     39.01 o 
  -7 -11   1       84.21      123.29     26.02 o 
  -6 -11   1     1013.32     1033.53     51.09 o 
  -5 -11   1       16.46       26.45     16.66 o 
  -4 -11   1     2064.10     2239.13     63.26 o 
  -3 -11   1       23.73       37.41     13.36 o 
  -2 -11   1      842.18      829.13     22.35 o 
  -1 -11   1     2216.43     2036.41     45.29 o 
   0 -11   1     8101.67     7922.00     44.09 o 
   1 -11   1     4540.68     4495.44     37.31 o 
   2 -11   1     1925.82     1870.12     32.74 o 
   3 -11   1     4727.26     4896.72     46.65 o 
   4 -11   1      737.75      744.23     22.15 o 
   5 -11   1       53.94       72.14     13.44 o 
   6 -11   1       19.51       19.39     14.29 o 
   7 -11   1      142.89      135.15     16.98 o 
   8 -11   1       51.48       55.47     17.60 o 
   9 -11   1       39.19       91.73     28.06 o 
  10 -11   1       88.09      126.21     32.25 o 
 -10 -10   1       28.59       55.72     25.62 o 
  -9 -10   1      120.60      127.68     22.60 o 
  -8 -10   1      126.69      151.47     27.98 o 
  -7 -10   1      885.76      848.73     49.43 o 
  -6 -10   1      268.01      297.73     30.42 o 
  -5 -10   1      635.30      616.03     36.78 o 
  -4 -10   1      424.15      442.03     30.45 o 
  -3 -10   1      865.76      876.80     29.27 o 
  -2 -10   1      176.84      207.90     10.88 o 
  -1 -10   1     5894.75     5688.95     70.99 o 
   0 -10   1     8525.98     8291.53     43.57 o 
   1 -10   1     1205.43     1291.30     19.10 o 
   2 -10   1      438.14      477.54     17.81 o 
   3 -10   1     5942.46     6106.93     49.52 o 
   4 -10   1      188.12      238.40     13.84 o 
   5 -10   1     1265.58     1248.94     39.58 o 
   6 -10   1       31.19       29.93     24.94 o 
   7 -10   1      602.44      600.52     32.47 o 
   8 -10   1      316.46      363.93     35.83 o 
   9 -10   1      153.59      193.02     50.09 o 
  10 -10   1       52.12       23.46     21.96 o 
 -10  -9   1       98.53      122.48     30.43 o 
  -9  -9   1      538.04      518.61     36.88 o 
  -8  -9   1      565.53      623.85     44.28 o 
  -7  -9   1      578.05      630.78     53.04 o 
  -6  -9   1      193.13      204.59     26.74 o 
  -5  -9   1      279.49      284.38     27.15 o 
  -4  -9   1      163.81      189.02     20.93 o 
  -3  -9   1      226.08      258.28     17.07 o 
  -2  -9   1     3000.98     2890.64     31.37 o 
  -1  -9   1      516.53      587.71     24.01 o 
   0  -9   1     4907.29     4807.52     40.12 o 
   1  -9   1      693.84      697.62     14.52 o 
   2  -9   1     4918.87     5090.78     52.15 o 
   3  -9   1      531.39      591.45     15.44 o 
   4  -9   1     1301.29     1362.55     31.10 o 
   5  -9   1       73.32      108.65     15.85 o 
   6  -9   1      111.98      142.48     23.64 o 
   7  -9   1      404.81      370.66     26.14 o 
   8  -9   1      600.80      613.68     45.95 o 
   9  -9   1      436.57      417.60     43.62 o 
  10  -9   1       46.94       66.12     50.88 o 
 -10  -8   1      108.87       84.94     29.55 o 
  -9  -8   1       10.60       11.65     17.63 o 
  -8  -8   1      637.00      698.24     46.45 o 
  -7  -8   1      297.02      307.94     31.62 o 
  -6  -8   1     1878.63     1951.12     65.21 o 
  -5  -8   1      370.44      375.45     28.84 o 
  -4  -8   1     2977.46     3137.21     69.31 o 
  -3  -8   1      156.37      157.72     13.99 o 
  -2  -8   1     2043.26     1998.54     26.40 o 
  -1  -8   1    16515.32    15835.66    213.98 o 
   0  -8   1     7544.20     7114.55     39.43 o 
   1  -8   1    15225.63    14023.16     57.80 o 
   2  -8   1     2105.15     2191.65     31.07 o 
   3  -8   1     3315.01     3342.49     34.28 o 
   4  -8   1      312.69      319.68     16.26 o 
   5  -8   1      319.77      327.76     17.23 o 
   6  -8   1      165.88      172.53     16.38 o 
   7  -8   1       10.29       11.50     12.54 o 
   8  -8   1       63.91       76.11     22.20 o 
   9  -8   1      112.68      107.46     44.02 o 
  10  -8   1      144.41      170.92     33.59 o 
 -10  -7   1      251.60      223.51     54.09 o 
  -9  -7   1      100.29      103.04     20.48 o 
  -8  -7   1      806.63      775.99     40.81 o 
  -7  -7   1      176.86      204.89     74.05 o 
  -6  -7   1      590.33      608.81     55.28 o 
  -5  -7   1     1044.40     1032.40     44.17 o 
  -4  -7   1     1593.95     1555.42     92.19 o 
  -3  -7   1      485.25      445.02     17.66 o 
  -2  -7   1    14829.12    14090.22     84.97 o 
  -1  -7   1     6694.74     6437.37     64.03 o 
   0  -7   1      481.34      471.13     10.06 o 
   1  -7   1    17799.41    17625.53     64.66 o 
   2  -7   1     8467.05     8970.01     90.06 o 
   3  -7   1     4412.61     4439.36     47.27 o 
   4  -7   1     1702.83     1739.87     33.09 o 
   5  -7   1      312.67      330.13     15.77 o 
   6  -7   1      507.87      507.96     24.04 o 
   7  -7   1       18.53       45.36     14.85 o 
   8  -7   1       10.71       36.38     21.42 o 
   9  -7   1      283.51      300.57     59.75 o 
  10  -7   1        7.06       42.32     40.70 o 
 -10  -6   1      156.85      173.66     54.16 o 
  -9  -6   1       51.30       78.15     18.81 o 
  -8  -6   1       85.05       73.46     18.34 o 
  -7  -6   1      922.19      856.28     46.92 o 
  -6  -6   1       84.47       95.75     21.80 o 
  -5  -6   1      902.29      930.21     41.05 o 
  -4  -6   1      208.38      219.44     20.76 o 
  -3  -6   1      342.64      311.01     18.60 o 
  -2  -6   1      978.88     1036.69     18.32 o 
  -1  -6   1     8294.51     8072.02     67.75 o 
   0  -6   1     1151.59     1209.91     17.12 o 
   1  -6   1     4744.01     4590.57     33.89 o 
   2  -6   1     1221.95     1323.72     20.30 o 
   3  -6   1     1997.48     2190.43     32.44 o 
   4  -6   1      991.02     1037.43     25.19 o 
   5  -6   1     1038.31     1064.12     25.87 o 
   6  -6   1      151.49      154.33     15.05 o 
   7  -6   1      550.07      540.15     28.21 o 
   8  -6   1      115.17      109.81     25.88 o 
   9  -6   1      530.91      582.35     73.58 o 
  10  -6   1      200.57      236.25     55.33 o 
 -10  -5   1      172.51      242.91     58.82 o 
  -9  -5   1      391.71      404.54     32.33 o 
  -8  -5   1      451.98      382.94     38.48 o 
  -7  -5   1      245.64      262.83     43.91 o 
  -6  -5   1      105.00      160.71     38.85 o 
  -5  -5   1      115.62      140.70     34.61 o 
  -4  -5   1      221.12      178.62     19.16 o 
  -3  -5   1      475.89      409.88     25.61 o 
  -2  -5   1     2723.23     2613.82     26.93 o 
  -1  -5   1    11274.54    10553.89     56.06 o 
   0  -5   1     3182.64     2958.92     25.01 o 
   1  -5   1     2645.02     2534.70     26.49 o 
   2  -5   1    12486.91    12200.87     56.93 o 
   3  -5   1     2282.00     2274.40     32.04 o 
   4  -5   1      514.20      474.71     15.91 o 
   5  -5   1      269.90      281.56     14.30 o 
   6  -5   1     1058.53     1062.43     35.34 o 
   7  -5   1      296.72      288.95     32.82 o 
   8  -5   1      102.89       71.88     23.12 o 
   9  -5   1       38.98      -34.87     37.94 o 
  10  -5   1      129.39      166.43     45.66 o 
 -10  -4   1      338.96      342.04     67.61 o 
  -9  -4   1      227.53      230.98     34.03 o 
  -8  -4   1       77.31       89.20     26.98 o 
  -7  -4   1        7.72       -3.47     23.57 o 
  -6  -4   1      807.47      691.33     57.16 o 
  -5  -4   1      111.35      100.81     30.91 o 
  -4  -4   1      227.00      273.62     35.26 o 
  -3  -4   1     1418.62     1309.97     26.80 o 
  -2  -4   1      217.02      211.60     10.44 o 
  -1  -4   1     5208.77     4596.29     36.40 o 
   0  -4   1     1456.49     1283.94     29.69 o 
   1  -4   1     9193.89     8296.81     45.76 o 
   2  -4   1     4697.01     4703.57     40.81 o 
   3  -4   1      630.02      653.63     15.84 o 
   4  -4   1      532.89      582.45     16.80 o 
   5  -4   1     1957.10     1993.02     33.25 o 
   6  -4   1      291.85      294.82     18.06 o 
   7  -4   1      139.72      164.03     16.49 o 
   8  -4   1      328.70      300.57     32.49 o 
   9  -4   1      156.06      166.89     48.80 o 
  10  -4   1      618.01      646.30     84.04 o 
 -10  -3   1       59.52       52.56     45.70 o 
  -9  -3   1      141.25      148.49     31.64 o 
  -8  -3   1        2.98       -8.05     22.48 o 
  -7  -3   1       50.39       54.07     43.41 o 
  -6  -3   1      516.99      533.93     52.95 o 
  -5  -3   1     1393.87     1426.62     73.31 o 
  -4  -3   1      505.13      542.90     43.36 o 
  -3  -3   1      987.85      908.46     27.31 o 
  -2  -3   1      976.13      973.73     19.27 o 
  -1  -3   1     2359.52     2426.79     30.92 o 
   0  -3   1     1595.50     1724.43     34.86 o 
   1  -3   1     2211.23     1970.20     18.62 o 
   2  -3   1     7794.08     7265.17     34.63 o 
   3  -3   1       89.42       73.88      6.97 o 
   4  -3   1      119.54      138.95      9.75 o 
   5  -3   1      262.67      290.00     13.64 o 
   6  -3   1      403.87      433.67     21.61 o 
   7  -3   1      961.88      913.51     31.32 o 
   8  -3   1       94.67      158.72     26.81 o 
   9  -3   1      170.37      158.02     49.21 o 
  10  -3   1      137.17      240.67     56.65 o 
 -11  -2   1      246.80      335.12     73.02 o 
 -10  -2   1        6.73       47.73     42.92 o 
  -9  -2   1       99.42      114.77     46.64 o 
  -8  -2   1      118.33      122.29     27.96 o 
  -7  -2   1      448.84      412.75     38.10 o 
  -6  -2   1      344.06      385.21     34.54 o 
  -5  -2   1     3735.55     3805.95    115.67 o 
  -4  -2   1     1033.90     1141.25     60.39 o 
  -3  -2   1     2337.12     2421.75     41.97 o 
  -2  -2   1    18112.78    17269.36    105.20 o 
  -1  -2   1     6046.32     4994.29     50.10 o 
   1  -2   1     2112.31     1911.01     17.90 o 
   2  -2   1     3823.87     3687.94     24.86 o 
   3  -2   1      553.03      549.50     13.65 o 
   4  -2   1     6247.19     6284.79     50.04 o 
   5  -2   1      241.64      273.51     12.93 o 
   6  -2   1       46.53       50.83     10.55 o 
   7  -2   1      210.88      221.56     28.56 o 
   8  -2   1       31.95       65.48     21.76 o 
   9  -2   1       41.63       66.68     42.33 o 
  10  -2   1       50.10       61.36     42.69 o 
 -11  -1   1      168.68      249.20     66.50 o 
 -10  -1   1      179.35      147.69     55.84 o 
  -9  -1   1      198.34      185.51     34.16 o 
  -8  -1   1      587.77      584.79     47.05 o 
  -7  -1   1      140.18      190.59     31.07 o 
  -6  -1   1      504.36      525.66     52.17 o 
  -5  -1   1      612.60      623.99     49.81 o 
  -4  -1   1      983.00      939.54     53.15 o 
  -3  -1   1     2259.39     2379.11     41.24 o 
  -2  -1   1     6316.29     6324.96     55.99 o 
  -1  -1   1     2024.85     1686.59     27.61 o 
   1  -1   1      671.63      520.36     12.38 o 
   2  -1   1    15505.27    14600.91     52.89 o 
   3  -1   1     4647.60     4567.87     40.01 o 
   4  -1   1      240.17      260.97     11.18 o 
   5  -1   1      276.24      287.67     12.55 o 
   6  -1   1      320.08      312.05     20.92 o 
   7  -1   1      127.18      160.06     26.89 o 
   8  -1   1      264.84      301.04     53.86 o 
   9  -1   1       89.20       93.04     43.11 o 
  10  -1   1       72.64       53.10     45.91 o 
 -11   0   1        8.20       50.00     51.96 o 
 -10   0   1      149.35      218.80     59.73 o 
  -9   0   1      368.71      370.17     41.68 o 
  -8   0   1      102.17      148.25     41.85 o 
  -7   0   1       43.68       82.13     33.58 o 
  -6   0   1       14.91       42.12     24.11 o 
  -5   0   1        7.71      -11.86     18.41 o 
  -4   0   1       47.23       38.66     22.63 o 
  -3   0   1     5300.91     5202.17     74.04 o 
  -2   0   1        0.49       11.31      7.88 o 
  -1   0   1    14426.44    12739.51     69.84 o 
   1   0   1     7339.18     7263.29     65.49 o 
   2   0   1    22971.70    22755.11     59.66 o 
   3   0   1    12612.62    12471.83     59.95 o 
   4   0   1      249.25      238.64     10.04 o 
   5   0   1        0.67        4.01      5.17 o 
   6   0   1        2.95       20.68     18.14 o 
   7   0   1       76.68      103.16     24.66 o 
   8   0   1       20.50       20.73     34.55 o 
   9   0   1       49.63       51.83     39.56 o 
  10   0   1      173.57      243.68     59.10 o 
 -11   1   1      168.29      263.56     67.36 o 
 -10   1   1      179.06      246.23     63.90 o 
  -9   1   1      202.13      234.73     35.47 o 
  -8   1   1      578.55      618.28     48.39 o 
  -7   1   1      144.44      189.73     30.72 o 
  -6   1   1      507.08      520.29     38.46 o 
  -5   1   1      596.43      654.40     38.07 o 
  -4   1   1      974.46      947.27     54.46 o 
  -3   1   1     2251.22     2380.07     50.83 o 
  -2   1   1     6272.55     6252.83     70.14 o 
  -1   1   1     1998.89     1703.16     42.64 o 
   1   1   1      660.07      523.20     10.35 o 
   2   1   1    15526.54    14697.14     65.05 o 
   3   1   1     4678.23     4613.02     44.23 o 
   4   1   1      243.81      258.18     14.12 o 
   5   1   1      286.19      265.60     16.03 o 
   6   1   1      319.71      319.85     29.50 o 
   7   1   1      124.53      127.10     25.81 o 
   8   1   1      264.04      295.91     31.63 o 
   9   1   1       86.08       72.31     43.40 o 
  10   1   1       72.38       92.02     49.96 o 
 -11   2   1      247.96      293.22     69.99 o 
 -10   2   1        6.77       30.45     43.84 o 
  -9   2   1      100.66      102.56     28.82 o 
  -8   2   1      117.54       87.80     27.27 o 
  -7   2   1      453.85      432.45     38.60 o 
  -6   2   1      343.85      398.95     36.99 o 
  -5   2   1     3713.03     3735.31     83.57 o 
  -4   2   1     1042.86     1057.69     41.13 o 
  -3   2   1     2341.53     2357.19     51.18 o 
  -2   2   1    18100.27    17085.95    180.44 o 
  -1   2   1     6064.56     5109.37     50.55 o 
   1   2   1     2115.83     1929.60     19.40 o 
   2   2   1     3823.64     3788.37     34.05 o 
   3   2   1      560.53      562.22     20.32 o 
   4   2   1     6259.05     6433.74     74.61 o 
   5   2   1      234.84      271.94     16.65 o 
   6   2   1       46.50       70.49     21.01 o 
   7   2   1      203.89      247.42     30.22 o 
   8   2   1       30.96       16.48     30.43 o 
   9   2   1       40.72       23.48     34.65 o 
  10   2   1       49.77       67.04     49.61 o 
 -10   3   1       58.73       47.87     42.34 o 
  -9   3   1      136.87      149.59     32.01 o 
  -8   3   1        2.96       25.56     23.06 o 
  -7   3   1       52.87       32.41     22.72 o 
  -6   3   1      519.45      555.29     43.71 o 
  -5   3   1     1394.47     1461.58     53.57 o 
  -4   3   1      491.95      483.88     30.86 o 
  -3   3   1     1007.01      965.01     28.44 o 
  -2   3   1      993.27      996.61     21.60 o 
  -1   3   1     2368.73     2480.13     22.01 o 
   1   3   1     2242.09     1995.12     21.95 o 
   2   3   1     7743.08     7228.40     48.33 o 
   3   3   1       95.28       86.28     13.13 o 
   4   3   1      115.08      135.83     15.12 o 
   5   3   1      270.01      283.26     21.03 o 
   6   3   1      412.57      431.03     32.05 o 
   7   3   1      970.55      929.36     67.72 o 
   8   3   1       95.50      114.24     44.74 o 
   9   3   1      175.75      222.48     53.64 o 
  10   3   1      135.23      181.51     54.73 o 
 -10   4   1      335.89      446.40     71.70 o 
  -9   4   1      221.93      173.46     32.97 o 
  -8   4   1       78.85      132.55     44.13 o 
  -7   4   1        7.45       10.12     22.85 o 
  -6   4   1      815.48      816.40     46.24 o 
  -5   4   1      108.67      105.29     21.03 o 
  -4   4   1      226.17      225.02     23.31 o 
  -3   4   1     1409.29     1353.37     33.40 o 
  -2   4   1      227.78      220.57     10.15 o 
  -1   4   1     5252.69     4631.57     28.10 o 
   0   4   1     1460.43     1267.38     21.64 o 
   1   4   1     9150.16     8224.09     45.85 o 
   2   4   1     4708.56     4589.37     67.61 o 
   3   4   1      609.88      647.38     22.32 o 
   4   4   1      535.36      580.46     49.49 o 
   5   4   1     1962.29     2017.58     48.24 o 
   6   4   1      284.51      262.88     28.06 o 
   7   4   1      138.31      181.11     37.23 o 
   8   4   1      330.68      239.51     54.07 o 
   9   4   1      155.83      132.42     45.01 o 
  10   4   1      615.96      757.32     92.63 o 
 -10   5   1      177.22      205.30     54.19 o 
  -9   5   1      394.40      442.59     44.10 o 
  -8   5   1      440.92      408.33     41.19 o 
  -7   5   1      241.33      182.48     29.92 o 
  -6   5   1      105.14      113.79     24.39 o 
  -5   5   1      121.66       97.30     26.33 o 
  -4   5   1      224.89      173.01     33.71 o 
  -3   5   1      481.95      449.79     17.42 o 
  -2   5   1     2697.63     2564.88     30.22 o 
  -1   5   1    11342.50    10626.79     42.00 o 
   0   5   1     3190.27     3121.89     81.48 o 
   1   5   1     2650.46     2529.01     26.45 o 
   2   5   1    12399.78    11956.59     87.70 o 
   3   5   1     2306.12     2372.63     69.99 o 
   4   5   1      511.56      481.54     22.61 o 
   5   5   1      263.84      312.54     21.98 o 
   6   5   1     1059.55     1099.89     47.06 o 
   7   5   1      295.72      303.22     29.47 o 
   8   5   1      100.55      100.93     41.31 o 
   9   5   1       39.54       74.22     44.13 o 
  10   5   1      130.33      132.17     56.96 o 
 -10   6   1      154.82      206.02     57.31 o 
  -9   6   1       49.10       99.04     29.84 o 
  -8   6   1       83.93       60.00     25.67 o 
  -7   6   1      922.81      871.02     52.83 o 
  -6   6   1       85.37       72.20     22.69 o 
  -5   6   1      902.19      858.60     43.32 o 
  -4   6   1      209.04      230.95     24.67 o 
  -3   6   1      345.39      315.17     17.70 o 
  -2   6   1      976.73     1031.88     19.33 o 
  -1   6   1     8301.01     8091.12     39.83 o 
   0   6   1     1117.75     1172.09     50.71 o 
   1   6   1     4747.87     4641.51     37.04 o 
   2   6   1     1223.35     1266.69     26.59 o 
   3   6   1     2006.34     2142.48     44.99 o 
   4   6   1      996.44     1089.42     32.88 o 
   5   6   1     1031.56     1057.38     41.92 o 
   6   6   1      149.81      120.59     21.12 o 
   7   6   1      554.40      557.15     56.81 o 
   8   6   1      114.74      100.94     41.98 o 
   9   6   1      536.33      692.19     88.36 o 
  10   6   1      201.11      227.84     63.82 o 
 -10   7   1      246.79      267.00     65.29 o 
  -9   7   1      104.27      103.97     28.99 o 
  -8   7   1      802.35      858.60     80.24 o 
  -7   7   1      177.00      194.29     30.93 o 
  -6   7   1      587.48      560.11     32.74 o 
  -5   7   1     1036.50      966.50     26.40 o 
  -4   7   1     1616.85     1690.21     41.88 o 
  -3   7   1      496.99      442.35     14.35 o 
  -2   7   1    14823.56    14082.25     67.94 o 
  -1   7   1     6635.90     6363.99     38.13 o 
   0   7   1      486.18      491.81     11.60 o 
   1   7   1    17707.26    17514.21     80.94 o 
   2   7   1     8501.61     8810.38     67.72 o 
   3   7   1     4396.55     4429.02     63.96 o 
   4   7   1     1713.14     1742.24     58.84 o 
   5   7   1      305.31      335.75     50.07 o 
   6   7   1      514.11      561.28     36.39 o 
   7   7   1       17.67       13.92     20.02 o 
   8   7   1        9.64       43.29     39.75 o 
   9   7   1      289.20      318.84     65.09 o 
  10   7   1        6.69       14.80     41.81 o 
 -10   8   1      104.37      181.86     62.45 o 
  -9   8   1       11.22      -10.96     24.44 o 
  -8   8   1      642.52      589.92     47.02 o 
  -7   8   1      294.86      321.91     36.29 o 
  -6   8   1     1863.79     1711.04     34.55 o 
  -5   8   1      371.59      378.06     17.63 o 
  -4   8   1     2976.96     3150.40     47.27 o 
  -3   8   1      156.80      162.30     10.74 o 
  -2   8   1     2023.92     2000.34     27.41 o 
  -1   8   1    16584.48    16057.22     77.86 o 
   0   8   1     7524.73     7131.21     43.63 o 
   1   8   1    15330.21    14045.95     67.86 o 
   2   8   1     2097.18     2102.85     46.50 o 
   3   8   1     3335.49     3273.68     55.68 o 
   4   8   1      309.59      318.41     29.92 o 
   5   8   1      330.35      305.97     46.75 o 
   6   8   1      160.53      158.55     45.01 o 
   7   8   1       10.71       13.43     36.64 o 
   8   8   1       63.91      154.96     52.07 o 
   9   8   1      113.34      122.88     51.48 o 
  10   8   1      138.89      131.17     53.07 o 
 -10   9   1       95.98       77.10     49.69 o 
  -9   9   1      534.71      525.55     47.48 o 
  -8   9   1      561.42      561.21     46.67 o 
  -7   9   1      573.63      594.61     45.52 o 
  -6   9   1      192.45      172.03     14.66 o 
  -5   9   1      280.85      266.17     16.12 o 
  -4   9   1      159.68      171.42     14.39 o 
  -3   9   1      218.10      233.16     14.86 o 
  -2   9   1     2990.69     2871.23     34.04 o 
  -1   9   1      523.24      665.68     31.68 o 
   0   9   1     4893.73     4819.30     37.03 o 
   1   9   1      686.44      662.21     19.35 o 
   2   9   1     4926.35     5064.45     52.93 o 
   3   9   1      542.94      588.06     22.74 o 
   4   9   1     1291.60     1313.75     53.63 o 
   5   9   1       71.85      134.05     36.93 o 
   6   9   1      108.28      154.98     42.60 o 
   7   9   1      405.37      357.59     60.22 o 
   8   9   1      598.82      531.27     72.88 o 
   9   9   1      442.33      476.85     76.47 o 
  10   9   1       46.35       10.70     37.93 o 
 -10  10   1       28.21       79.11     48.62 o 
  -9  10   1      122.26      163.05     34.26 o 
  -8  10   1      126.19       84.64     41.36 o 
  -7  10   1      879.55      809.34     51.13 o 
  -6  10   1      271.08      262.46     34.37 o 
  -5  10   1      631.45      617.15     23.44 o 
  -4  10   1      435.23      447.41     23.52 o 
  -3  10   1      864.57      861.22     20.18 o 
  -2  10   1      175.86      204.31      9.02 o 
  -1  10   1     5863.88     5672.06     43.52 o 
   0  10   1     8588.92     8395.20     54.01 o 
   1  10   1     1210.72     1257.71     26.36 o 
   2  10   1      438.98      443.93     17.47 o 
   3  10   1     5963.31     6005.62     66.47 o 
   4  10   1      191.90      271.13     43.52 o 
   5  10   1     1264.40     1220.96     84.62 o 
   6  10   1       30.43      113.19     42.96 o 
   7  10   1      592.46      515.54     68.62 o 
   8  10   1      315.31      258.44     55.51 o 
   9  10   1      152.71      134.32     49.13 o 
  10  10   1       51.36      -41.51     41.51 o 
 -10  11   1       66.70       21.14     39.01 o 
  -9  11   1      283.81      208.69     58.27 o 
  -8  11   1      383.00      333.23     61.82 o 
  -7  11   1       84.75      100.08     47.11 o 
  -6  11   1     1017.98     1086.62     85.40 o 
  -5  11   1       16.19       -0.51      8.61 o 
  -4  11   1     2067.03     2235.59     51.98 o 
  -3  11   1       26.77       43.41      7.42 o 
  -2  11   1      827.09      782.58     17.26 o 
  -1  11   1     2235.23     2127.89     27.92 o 
   0  11   1     8084.47     7882.25     73.54 o 
   1  11   1     4587.60     4471.40     55.30 o 
   2  11   1     1940.08     1878.19     33.45 o 
   3  11   1     4724.57     4795.57     60.18 o 
   4  11   1      723.94      698.61     62.43 o 
   5  11   1       56.03       96.27     40.63 o 
   6  11   1       20.01       74.21     39.91 o 
   7  11   1      144.17      333.44     66.21 o 
   8  11   1       54.04       86.42     47.10 o 
   9  11   1       41.31       37.35     36.81 o 
  10  11   1       89.19      160.76     53.36 o 
 -10  12   1        9.90      -38.40     38.40 o 
  -9  12   1      217.20      176.67     51.78 o 
  -8  12   1       45.57       34.23     36.31 o 
  -7  12   1       43.24       61.14     44.12 o 
  -6  12   1     1266.97     1046.87     85.88 o 
  -5  12   1      219.75      280.16     44.58 o 
  -4  12   1        3.70       10.39      9.10 o 
  -3  12   1     1703.47     1766.29     29.48 o 
  -2  12   1     4756.59     4972.90     41.95 o 
  -1  12   1     1759.58     1829.45     36.16 o 
   0  12   1     1255.46     1224.34     39.01 o 
   1  12   1     3348.84     3457.11     42.94 o 
   2  12   1      370.47      346.93     16.19 o 
   3  12   1      888.84      862.16     31.40 o 
   4  12   1       81.71       88.68     34.76 o 
   5  12   1      639.27      733.87     71.32 o 
   6  12   1      765.77      847.68     81.72 o 
   7  12   1       60.61       96.36     46.48 o 
   8  12   1       59.85       61.42     43.77 o 
   9  12   1      137.54      166.69     56.70 o 
  10  12   1      181.48      193.27     57.23 o 
 -10  13   1       49.61      128.57     57.74 o 
  -9  13   1      151.65      140.52     54.67 o 
  -8  13   1      214.02      124.47     45.96 o 
  -7  13   1      186.21      196.67     49.13 o 
  -6  13   1      552.93      533.07     65.43 o 
  -5  13   1      327.91      268.38     44.76 o 
  -4  13   1      935.58      974.65     39.93 o 
  -3  13   1      692.13      718.84     22.73 o 
  -2  13   1      287.77      270.86     22.60 o 
  -1  13   1     1297.44     1342.64     38.10 o 
   0  13   1     1074.83     1139.34     45.46 o 
   1  13   1     2885.19     2883.00     40.46 o 
   2  13   1     1549.73     1597.88     70.76 o 
   3  13   1      198.49      225.47     22.91 o 
   4  13   1      683.95      616.48     61.82 o 
   5  13   1      119.13      105.82     37.89 o 
   6  13   1      273.22      299.26     58.17 o 
   7  13   1      828.47      778.69     83.49 o 
   8  13   1      101.10       93.72     41.21 o 
   9  13   1      234.20      258.92     65.34 o 
  10  13   1       54.53      -29.19     41.70 o 
 -10  14   1       72.56      263.36     70.65 o 
  -9  14   1       41.39       23.57     47.21 o 
  -8  14   1      252.33      258.60     57.79 o 
  -7  14   1       49.13       44.59     41.18 o 
  -6  14   1      123.89      171.60     48.12 o 
  -5  14   1      505.59      380.69     52.94 o 
  -4  14   1     1331.92     1434.39     46.98 o 
  -3  14   1      544.48      596.65     21.05 o 
  -2  14   1     4626.38     4759.24     88.04 o 
  -1  14   1      280.16      342.24     16.97 o 
   0  14   1      965.82      985.27     44.29 o 
   1  14   1     1046.15     1111.77     34.49 o 
   2  14   1      877.54      821.43     30.09 o 
   3  14   1      882.95      830.45     31.36 o 
   4  14   1     1388.84     1409.41     59.82 o 
   5  14   1     1326.58     1284.94     93.05 o 
   6  14   1      219.34      238.24     54.60 o 
   7  14   1       58.87       83.67     48.92 o 
   8  14   1        4.84       -4.39     38.30 o 
   9  14   1       40.31       44.23     45.14 o 
  10  14   1       82.98       37.09     43.19 o 
 -10  15   1       21.14       -4.43     40.19 o 
  -9  15   1        7.66       40.99     41.40 o 
  -8  15   1       53.80       69.27     40.80 o 
  -7  15   1      201.53      176.35     48.79 o 
  -6  15   1       54.92       67.98     43.64 o 
  -5  15   1      153.97      161.49     42.43 o 
  -4  15   1     1193.24     1211.93     36.86 o 
  -3  15   1     3043.22     3144.07     45.12 o 
  -2  15   1      522.19      418.96     36.08 o 
  -1  15   1     2224.13     2522.12     99.13 o 
   0  15   1      627.38      618.51     37.41 o 
   1  15   1     2556.21     2687.83     53.36 o 
   2  15   1      569.86      521.40     35.50 o 
   3  15   1      832.49      810.71     31.11 o 
   4  15   1      686.88      707.92     64.90 o 
   5  15   1      243.61      155.94     45.26 o 
   6  15   1      707.36      646.36     74.70 o 
   7  15   1       33.96       44.25     37.05 o 
   8  15   1      123.41       67.97     47.64 o 
   9  15   1       35.83      -12.39     43.34 o 
  10  15   1       40.59       16.03     48.20 o 
 -10  16   1       66.38      139.63     54.98 o 
  -9  16   1       93.59      124.83     48.58 o 
  -8  16   1      246.13      267.16     59.71 o 
  -7  16   1       91.35      115.02     43.48 o 
  -6  16   1     1060.71     1041.88     87.88 o 
  -5  16   1      162.41      205.52     44.15 o 
  -4  16   1        4.50       20.04      9.96 o 
  -3  16   1      767.75      685.85     22.13 o 
  -2  16   1     3333.17     3342.80     61.15 o 
  -1  16   1      163.95      234.78     21.78 o 
   0  16   1     1297.25     1268.77     53.41 o 
   1  16   1     1441.78     1663.51     52.13 o 
   2  16   1     2203.32     2397.12     89.32 o 
   3  16   1     2538.17     2572.89     53.97 o 
   4  16   1      296.57      278.46     46.46 o 
   5  16   1      494.53      488.24     61.91 o 
   6  16   1      736.94      570.21     73.14 o 
   7  16   1       59.99       88.56     45.43 o 
   8  16   1        9.47       49.35     41.41 o 
   9  16   1       11.30       57.47     47.43 o 
 -10  17   1       87.10      162.34     57.77 o 
  -9  17   1      183.74      209.12     66.36 o 
  -8  17   1      264.78      256.18     59.48 o 
  -7  17   1      640.46      709.45     82.25 o 
  -6  17   1       71.60       87.97     42.53 o 
  -5  17   1      337.86      349.40     54.05 o 
  -4  17   1      599.27      615.01     31.30 o 
  -3  17   1       77.57       61.12      9.08 o 
  -2  17   1     2222.72     2200.98     57.03 o 
  -1  17   1     1848.12     2014.22     71.79 o 
   0  17   1      342.81      340.87    165.18 o 
   1  17   1        7.77       14.29     16.15 o 
   2  17   1      340.95      375.62     33.01 o 
   3  17   1      810.88      824.88     40.13 o 
   4  17   1      305.54      273.40     32.69 o 
   5  17   1      406.21      413.78     62.53 o 
   6  17   1      153.55      197.95     52.14 o 
   7  17   1      168.75      137.78     50.84 o 
   8  17   1        7.58       -6.03     37.91 o 
   9  17   1       83.02      101.50     48.39 o 
 -10  18   1        4.12       48.21     49.15 o 
  -9  18   1      203.18      265.09     65.70 o 
  -8  18   1      293.62      333.15     66.46 o 
  -7  18   1     1190.47     1211.82    102.06 o 
  -6  18   1       91.36       75.48     38.34 o 
  -5  18   1      645.94      628.22     69.46 o 
  -4  18   1      648.83      722.72     35.25 o 
  -3  18   1      136.10      132.00     11.40 o 
  -2  18   1      279.73      328.91     29.86 o 
  -1  18   1      428.81      476.04     33.41 o 
   0  18   1     2804.33     2467.51    676.95 o 
   1  18   1      438.20      423.38     30.38 o 
   2  18   1     1432.09     1561.97     60.32 o 
   3  18   1      216.48      216.97     18.78 o 
   4  18   1      143.69      129.29     28.69 o 
   5  18   1      101.44       93.35     42.01 o 
   6  18   1      141.16      185.96     52.75 o 
   7  18   1      350.31      291.21     60.65 o 
   8  18   1      349.94      440.13     74.64 o 
   9  18   1      180.56      297.54     66.75 o 
  -9  19   1      141.42      305.60     64.48 o 
  -8  19   1      721.59      681.86     84.10 o 
  -7  19   1      354.51      424.65     69.03 o 
  -6  19   1      234.43      245.89     55.06 o 
  -5  19   1      198.58      265.89     50.83 o 
  -4  19   1     1014.75     1040.37     38.64 o 
  -3  19   1       11.61       20.97      7.13 o 
  -2  19   1      807.19      882.61     35.64 o 
  -1  19   1     1402.63     1491.20     59.48 o 
   0  19   1      535.16      519.23    159.00 o 
   1  19   1      282.14      293.02     27.15 o 
   2  19   1      986.56      993.79     51.13 o 
   3  19   1       45.75       63.17     22.01 o 
   4  19   1     1461.08     1514.77     67.17 o 
   5  19   1      683.00      671.13     77.06 o 
   6  19   1       68.63       41.30     36.20 o 
   7  19   1       51.34       67.32     44.98 o 
   8  19   1      635.20      733.64     94.25 o 
   9  19   1       19.67       97.19     54.92 o 
  -9  20   1        5.09      -50.67     50.67 o 
  -8  20   1       13.80      -14.42     41.56 o 
  -7  20   1       73.20       50.05     37.95 o 
  -6  20   1      200.36      147.73     50.05 o 
  -5  20   1      133.10       96.08     41.90 o 
  -4  20   1      119.27      139.85     14.37 o 
  -3  20   1        4.88        4.72      5.29 o 
  -2  20   1       47.11       19.49     14.78 o 
  -1  20   1      197.90      213.24     19.58 o 
   0  20   1     1296.74     1225.58    163.72 o 
   1  20   1      114.07       96.88     20.57 o 
   2  20   1     1637.56     1634.50     64.77 o 
   3  20   1       37.56       19.72     23.26 o 
   4  20   1      310.43      315.20     37.25 o 
   5  20   1      585.93      467.53     65.36 o 
   6  20   1      129.16      200.13     55.34 o 
   7  20   1      136.84      145.52     50.11 o 
   8  20   1       64.13      115.33     51.58 o 
   9  20   1      255.79      264.25     69.82 o 
  -9  21   1      130.74      155.93     59.42 o 
  -8  21   1      107.56      115.97     50.18 o 
  -7  21   1      290.23      284.91     62.35 o 
  -6  21   1      137.46      157.41     48.67 o 
  -5  21   1      465.44      494.26     42.64 o 
  -4  21   1       13.24       36.04     10.84 o 
  -3  21   1      185.54      148.16     17.18 o 
  -2  21   1       57.26       47.90     15.84 o 
  -1  21   1       79.23       96.87     16.26 o 
   0  21   1      530.01      578.79    100.86 o 
   1  21   1      103.55      118.22     22.68 o 
   2  21   1       87.83       89.10     24.84 o 
   3  21   1       53.37       54.37     23.76 o 
   4  21   1      112.46      131.51     36.14 o 
   5  21   1      254.12      327.85     39.81 o 
   6  21   1      232.62      202.47     54.10 o 
   7  21   1      117.30      139.93     47.52 o 
   8  21   1       68.20      130.00     49.14 o 
   9  21   1      270.37      524.15     87.99 o 
  -9  22   1       12.66       45.61     40.31 o 
  -8  22   1      221.54      203.42     63.68 o 
  -7  22   1      233.13      215.12     53.91 o 
  -6  22   1      280.69      222.11     54.47 o 
  -5  22   1      749.94      782.71     51.37 o 
  -4  22   1      127.02      114.11     21.94 o 
  -3  22   1      509.13      536.58     32.29 o 
  -2  22   1      253.20      306.11     45.38 o 
  -1  22   1      114.55      137.42     27.17 o 
   0  22   1      811.98      772.74     91.84 o 
   1  22   1      203.85      253.08     28.01 o 
   2  22   1        9.53       16.27     19.94 o 
   3  22   1     1036.41     1036.65     70.97 o 
   4  22   1       87.48       77.10     26.16 o 
   5  22   1      278.67      315.99     39.41 o 
   6  22   1       27.57       24.17     34.65 o 
   7  22   1      400.87      432.66     74.37 o 
   8  22   1       19.32       87.30     48.13 o 
   9  22   1      116.58      125.73     54.41 o 
  -9  23   1      175.62      249.33     65.95 o 
  -8  23   1      126.62      138.73     57.34 o 
  -7  23   1       93.08      155.84     53.16 o 
  -6  23   1        5.75       11.22     38.62 o 
  -5  23   1      289.85      350.38     38.81 o 
  -4  23   1     1004.79      986.15     45.17 o 
  -3  23   1     1190.14     1190.25     47.16 o 
  -2  23   1     1032.09     1063.06     34.01 o 
  -1  23   1      525.67      571.52     29.38 o 
   0  23   1       36.09       43.36     18.43 o 
   1  23   1      115.04      141.08     24.88 o 
   2  23   1      288.47      291.26     26.90 o 
   3  23   1      255.88      232.49     34.36 o 
   4  23   1      414.04      360.32     40.00 o 
   5  23   1      461.50      445.40     46.06 o 
   6  23   1      178.77      101.62     47.40 o 
   7  23   1      316.58      257.97     63.84 o 
   8  23   1       28.46       35.81     46.67 o 
  -9  24   1       39.00        1.03     48.37 o 
  -8  24   1      178.34      197.62     56.75 o 
  -7  24   1      141.97      212.56     54.83 o 
  -6  24   1       20.16      -13.67     31.04 o 
  -5  24   1      780.42      740.15     51.42 o 
  -4  24   1      148.32      151.95     24.12 o 
  -3  24   1      502.03      496.83     33.97 o 
  -2  24   1      599.78      583.48     26.98 o 
  -1  24   1      371.14      369.08     67.45 o 
   0  24   1       50.51       28.98     24.36 o 
   1  24   1      179.90      172.86     48.15 o 
   2  24   1      269.48      239.31     29.29 o 
   3  24   1       17.10       -9.24     23.40 o 
   4  24   1      105.09       97.95     30.82 o 
   5  24   1      797.43      805.23     83.90 o 
   6  24   1      194.97      244.02     56.75 o 
   7  24   1       34.70       70.88     44.60 o 
   8  24   1      253.15      248.66     64.69 o 
  -8  25   1      232.12      284.41     68.47 o 
  -7  25   1       15.60      121.93     53.94 o 
  -6  25   1       75.40       80.25     43.28 o 
  -5  25   1      261.23      232.14     37.80 o 
  -4  25   1     1053.27     1024.12     48.59 o 
  -3  25   1     1689.83     1662.96     56.73 o 
  -2  25   1      460.83      435.30     24.70 o 
  -1  25   1      626.71      575.25     31.58 o 
   0  25   1      202.73      179.03     22.32 o 
   1  25   1       85.07       85.13     23.81 o 
   2  25   1      375.19      378.21     36.28 o 
   3  25   1      350.66      283.10     35.94 o 
   4  25   1      266.28      276.04     38.70 o 
   5  25   1      544.16      568.30     49.67 o 
   6  25   1      172.34      246.39     56.28 o 
   7  25   1      549.65      592.67     86.53 o 
   8  25   1       20.78       10.64     36.65 o 
  -8  26   1       54.33      126.66     53.51 o 
  -7  26   1      422.32      446.39     72.48 o 
  -6  26   1       30.17        8.74     35.82 o 
  -5  26   1       31.91       37.87     23.24 o 
  -4  26   1      416.87      438.02     34.05 o 
  -3  26   1      208.85      228.32     26.43 o 
  -2  26   1      797.85      820.19     36.72 o 
  -1  26   1      653.34      656.24     43.16 o 
   0  26   1      443.04      430.83     29.10 o 
   1  26   1      253.20      262.72     30.79 o 
   2  26   1      180.97      151.67     26.19 o 
   3  26   1      200.20      194.46     43.70 o 
   4  26   1     1660.92     1724.38     80.26 o 
   5  26   1       22.80       26.80     25.88 o 
   6  26   1       65.49       67.84     47.30 o 
   7  26   1      211.44      268.93     65.62 o 
   8  26   1       42.58       10.41     43.49 o 
  -8  27   1       58.16       99.86     49.27 o 
  -7  27   1       21.70       19.26     45.29 o 
  -6  27   1      283.94      285.28     60.27 o 
  -5  27   1      113.94      130.22     29.46 o 
  -4  27   1       39.70       52.11     19.97 o 
  -3  27   1      296.89      270.05     27.34 o 
  -2  27   1      226.71      249.37     24.10 o 
  -1  27   1      362.50      418.41     29.22 o 
   0  27   1      257.57      250.78     40.07 o 
   1  27   1      207.22      217.01     29.83 o 
   2  27   1      140.80      157.67     28.14 o 
   3  27   1     1276.11     1301.94     69.44 o 
   4  27   1      588.45      599.83     51.53 o 
   5  27   1       94.33       73.83     27.59 o 
   6  27   1      165.22       97.42     46.89 o 
   7  27   1       81.66      156.92     59.13 o 
   8  27   1       78.79      118.58     58.80 o 
  -8  28   1       53.43       70.31     52.09 o 
  -7  28   1      136.39      109.03     51.05 o 
  -6  28   1      111.36      135.51     47.88 o 
  -5  28   1      370.25      360.27     41.35 o 
  -4  28   1       56.96       43.64     18.69 o 
  -3  28   1      201.63      190.88     24.97 o 
  -2  28   1      120.74      109.98     25.63 o 
  -1  28   1      450.68      471.73     36.98 o 
   0  28   1      111.15      112.62     20.23 o 
   1  28   1      500.78      467.46     32.20 o 
   2  28   1       12.08       13.29     21.94 o 
   3  28   1      587.39      475.93     50.85 o 
   4  28   1       36.78       15.67     24.97 o 
   5  28   1      158.15      157.40     39.59 o 
   6  28   1        1.07      -50.48     50.48 o 
   7  28   1       62.69       70.61     47.88 o 
   8  28   1       49.21       80.07     56.22 o 
  -8  29   1       48.41      115.68     52.33 o 
  -7  29   1       64.53       55.39     48.61 o 
  -6  29   1      155.79      112.52     44.65 o 
  -5  29   1      376.97      366.07     40.88 o 
  -4  29   1      101.08      120.50     22.77 o 
  -3  29   1        2.07       32.29     14.94 o 
  -2  29   1      563.84      534.60     32.45 o 
  -1  29   1        9.44       38.83     17.07 o 
   0  29   1       33.12       36.85     18.90 o 
   1  29   1        9.79       10.89     21.43 o 
   2  29   1      748.85      790.63     52.90 o 
   3  29   1       20.81       25.21     30.09 o 
   4  29   1        2.06        5.52     22.71 o 
   5  29   1        6.63       31.61     27.16 o 
   6  29   1      307.77      281.21     67.41 o 
   7  29   1      111.42      144.24     56.19 o 
  -7  30   1      106.48      117.36     48.79 o 
  -6  30   1      158.06      227.22     61.47 o 
  -5  30   1      387.94      400.88     52.46 o 
  -4  30   1      128.64      127.37     24.15 o 
  -3  30   1      569.76      579.01     30.67 o 
  -2  30   1      485.24      529.26     33.19 o 
  -1  30   1      118.31      128.65     25.36 o 
   0  30   1      441.59      439.31     31.25 o 
   1  30   1      118.38      110.64     22.29 o 
   2  30   1      281.11      363.26     39.92 o 
   3  30   1      239.80      271.37     50.73 o 
   4  30   1      352.54      357.82     44.28 o 
   5  30   1       89.18       69.57     26.70 o 
   6  30   1       12.75       33.37     40.43 o 
   7  30   1      198.80      213.86     63.63 o 
  -7  31   1        1.69       24.59     39.29 o 
  -6  31   1       90.98      101.55     49.08 o 
  -5  31   1       20.62       20.07     22.91 o 
  -4  31   1      111.20       93.75     21.73 o 
  -3  31   1      313.73      335.89     44.72 o 
  -2  31   1      279.01      289.87     25.80 o 
  -1  31   1       85.14       34.46     18.79 o 
   0  31   1      179.39      166.68     54.69 o 
   1  31   1      322.73      314.51     29.11 o 
   2  31   1      775.68      674.53     49.87 o 
   3  31   1      138.32      122.01     42.24 o 
   4  31   1      314.25      312.22     41.32 o 
   5  31   1       16.20       35.31     26.67 o 
   6  31   1      119.70      144.50     73.04 o 
   7  31   1       24.41       53.20     48.63 o 
  -7  32   1       46.88       33.84     41.69 o 
  -6  32   1      138.87      149.03     33.68 o 
  -5  32   1       25.84       49.76     25.63 o 
  -4  32   1      169.71      168.41     25.59 o 
  -3  32   1      257.01      257.98     35.87 o 
  -2  32   1      235.51      252.90     25.83 o 
  -1  32   1       87.16      116.37     25.19 o 
   0  32   1      325.83      297.87     40.84 o 
   1  32   1      858.85      867.31     43.60 o 
   2  32   1      151.08      167.11     45.95 o 
   3  32   1       75.90       29.91     34.55 o 
   4  32   1      127.52      124.15     50.05 o 
   5  32   1        9.55       58.02     29.71 o 
   6  32   1       88.40      204.99     41.06 o 
   7  32   1       33.80       22.47     35.66 o 
  -7  33   1       22.47      -25.47     36.37 o 
  -6  33   1       36.97       39.41     28.22 o 
  -5  33   1      410.68      478.98     48.24 o 
  -4  33   1       68.50       60.51     23.61 o 
  -3  33   1      238.65      230.61     34.39 o 
  -2  33   1      154.12      256.15     35.98 o 
  -1  33   1      231.04      191.40     23.93 o 
   0  33   1       83.34       59.79     36.32 o 
   1  33   1      154.92      211.08     26.32 o 
   2  33   1      730.30      748.50    107.65 o 
   3  33   1      187.79      270.58     56.62 o 
   4  33   1       56.72      106.12     40.36 o 
   5  33   1      118.40       45.00     49.22 o 
   6  33   1      232.45      369.02     49.71 o 
  -6  34   1       44.39       49.93     59.90 o 
  -5  34   1       45.88       41.14     49.45 o 
  -4  34   1      425.81      466.28     38.34 o 
  -3  34   1       34.42       37.05     24.96 o 
  -2  34   1      405.37      413.81     43.29 o 
  -1  34   1       24.73       28.28     16.27 o 
   0  34   1       39.77       35.66     20.95 o 
   1  34   1       90.67      115.66     21.53 o 
   2  34   1      135.22      175.80     56.92 o 
   3  34   1       82.55       95.03     45.63 o 
   4  34   1       99.94      129.23     41.07 o 
   5  34   1      184.79      141.20     32.62 o 
   6  34   1      168.70      237.74     43.69 o 
  -6  35   1       17.17       47.03     28.86 o 
  -5  35   1       19.74       26.78     22.47 o 
  -4  35   1      502.18      472.97     47.23 o 
  -3  35   1        5.13       -1.10     21.90 o 
  -2  35   1       70.79       65.55     51.81 o 
  -1  35   1      119.76       31.91     30.03 o 
   0  35   1      185.70      245.85     28.61 o 
   1  35   1       11.43       24.90     23.66 o 
   2  35   1       84.31       77.51     26.03 o 
   3  35   1      415.21      381.82     63.47 o 
   4  35   1       63.59       70.82     42.43 o 
   5  35   1       78.88       88.61     33.83 o 
   6  35   1      204.59      259.69     58.10 o 
  -5  36   1       91.22       30.58     48.74 o 
  -4  36   1       71.79       68.01     28.63 o 
  -3  36   1      168.31      127.19     31.48 o 
  -2  36   1      341.28      299.79     62.43 o 
  -1  36   1      182.84      140.14     24.26 o 
   0  36   1      330.05      350.78     28.15 o 
   1  36   1      206.63      219.18     27.48 o 
   2  36   1      203.31      266.60     36.80 o 
   3  36   1      240.13      206.29     52.74 o 
   4  36   1       84.43       90.94     40.92 o 
   5  36   1       98.09       51.40     40.84 o 
  -5  37   1       92.57       99.72     29.24 o 
  -4  37   1      127.94      101.80     28.36 o 
  -3  37   1       68.84      112.04     30.02 o 
  -2  37   1        8.72       29.45     25.53 o 
  -1  37   1       27.02       34.45     20.00 o 
   0  37   1       12.43       88.50     25.13 o 
   1  37   1      103.21       88.40     20.95 o 
   2  37   1      254.66      326.17     46.09 o 
   3  37   1      141.60      187.37     54.21 o 
   4  37   1       85.29       96.64     40.25 o 
   5  37   1       43.42       97.22     46.61 o 
  -5  38   1       57.63      136.80     44.06 o 
  -4  38   1      110.07      141.14     47.01 o 
  -3  38   1      198.19      261.23     39.87 o 
  -2  38   1       31.28       55.45     27.90 o 
  -1  38   1       85.96       86.47     25.20 o 
   0  38   1      135.12      218.71     64.67 o 
   1  38   1      136.21      181.02     26.04 o 
   2  38   1       32.40       19.40     38.29 o 
   3  38   1       63.43       50.42     38.25 o 
   4  38   1      164.96       70.16     41.58 o 
  -4  39   1      252.09      400.18     67.40 o 
  -3  39   1       83.26       73.65     32.24 o 
  -2  39   1      169.99      155.79     32.07 o 
  -1  39   1      145.80      144.67     26.17 o 
   0  39   1       27.37       93.64     25.30 o 
   1  39   1      296.11      264.48     72.96 o 
   2  39   1       13.61      -18.82     38.92 o 
   3  39   1       82.82       90.83     46.90 o 
   4  39   1       70.43       81.92     39.06 o 
  -3  40   1       91.97       42.90     26.47 o 
  -2  40   1       75.02       70.05     26.54 o 
  -1  40   1       60.08       78.92     24.29 o 
   0  40   1      143.62      152.80     28.33 o 
   1  40   1      144.08       66.57     98.77 o 
   2  40   1      176.40      137.10     46.67 o 
   3  40   1      192.65      244.27     62.58 o 
  -3  41   1       17.90        9.58     42.81 o 
  -2  41   1      546.09      521.11     53.27 o 
  -1  41   1      115.90      181.98     30.02 o 
   0  41   1      181.80      223.28     32.95 o 
   1  41   1      182.30      178.38     40.35 o 
   2  41   1      266.71      345.21     68.22 o 
  -2  42   1       29.73       93.63     32.76 o 
  -1  42   1       19.27       64.85     24.02 o 
   0  42   1       57.92      131.97     42.60 o 
   1  42   1       43.21       23.20     42.15 o 
  -1 -42   2       16.71      -24.25     24.25 o 
   0 -42   2       22.43       54.24     32.98 o 
  -2 -41   2       90.98       51.19     28.02 o 
  -1 -41   2      130.36      121.52     36.56 o 
   0 -41   2       25.94        0.33     26.82 o 
   1 -41   2      224.05      230.81     57.23 o 
   2 -41   2       38.23       15.39     37.63 o 
  -3 -40   2      143.21      147.73     34.73 o 
  -2 -40   2       17.01       32.30     26.01 o 
  -1 -40   2       80.80       47.08     32.41 o 
   0 -40   2       67.31       42.26     29.11 o 
   1 -40   2       17.93       63.40     35.08 o 
   2 -40   2       36.00       11.36     24.92 o 
   3 -40   2       36.28        4.41     38.09 o 
  -4 -39   2      377.68      468.07     83.12 o 
  -3 -39   2       46.82      112.15     42.70 o 
  -2 -39   2      127.07      155.55     35.21 o 
  -1 -39   2      117.19      143.03     34.14 o 
   0 -39   2        2.41       -0.48     26.36 o 
   1 -39   2      100.42       61.70     27.95 o 
   2 -39   2       95.03      111.13     35.56 o 
   3 -39   2       13.81        3.29     43.18 o 
  -5 -38   2        7.68      -25.11     42.38 o 
  -4 -38   2      147.60      235.79     65.14 o 
  -3 -38   2       34.82       78.22     40.03 o 
  -2 -38   2        8.61      -36.28     36.28 o 
  -1 -38   2       21.33       24.63     26.51 o 
   0 -38   2       19.53        6.22     25.83 o 
   1 -38   2       30.21       27.11     24.28 o 
   2 -38   2       73.73       61.66     27.84 o 
   3 -38   2       38.75       22.50     22.85 o 
   4 -38   2        9.80       91.85     95.79 o 
  -5 -37   2       75.74       54.62     50.11 o 
  -4 -37   2      160.46      242.82     60.86 o 
  -3 -37   2       53.51      -14.26     32.10 o 
  -2 -37   2       63.76       31.93     35.37 o 
  -1 -37   2        3.73       21.74     35.03 o 
   0 -37   2       97.11       67.18     38.68 o 
   1 -37   2       66.30        9.69     25.46 o 
   2 -37   2       26.56       58.91     25.78 o 
   3 -37   2       25.63       18.46     22.17 o 
   4 -37   2      442.32      532.20     59.27 o 
  -5 -36   2       17.23      -33.25     43.36 o 
  -4 -36   2      123.47       92.43     47.81 o 
  -3 -36   2       35.47       63.64     36.21 o 
  -2 -36   2        1.94       38.38     34.96 o 
  -1 -36   2       93.87       -4.96     30.19 o 
   0 -36   2       18.39      -12.66     33.92 o 
   1 -36   2       26.95       20.68     23.35 o 
   2 -36   2       25.57       42.08     26.64 o 
   3 -36   2      344.58      383.54     40.38 o 
   4 -36   2      316.68      448.52     54.57 o 
   5 -36   2       31.78       38.17     56.96 o 
  -6 -35   2       34.34       60.87     54.92 o 
  -5 -35   2       61.39       40.95     44.98 o 
  -4 -35   2       16.31      -16.24     37.07 o 
  -3 -35   2      391.24      404.55     59.70 o 
  -2 -35   2        4.60       38.17     34.02 o 
  -1 -35   2      310.64      287.98     55.38 o 
   0 -35   2       54.18       61.61     39.27 o 
   1 -35   2      509.97      493.26     67.01 o 
   2 -35   2       32.47       45.27     26.58 o 
   3 -35   2      378.57      408.69     37.43 o 
   4 -35   2       17.27       70.08     30.35 o 
   5 -35   2       53.76       87.35     32.02 o 
  -6 -34   2       59.57      112.81     54.18 o 
  -5 -34   2       32.37      -17.64     37.90 o 
  -4 -34   2       18.79        5.09     38.87 o 
  -3 -34   2      310.04      332.78     54.55 o 
  -2 -34   2      472.19      494.77     65.83 o 
  -1 -34   2      141.82      114.24     42.53 o 
   0 -34   2      205.08      177.75     46.43 o 
   1 -34   2      396.17      344.01     43.10 o 
   2 -34   2       65.50       76.12     26.44 o 
   3 -34   2      107.16      131.76     25.96 o 
   4 -34   2       44.74       29.01     26.01 o 
   5 -34   2      115.21      114.51     35.95 o 
   6 -34   2       93.38      149.93     31.92 o 
  -7 -33   2       58.69       87.74     41.76 o 
  -6 -33   2       12.98       29.95     47.25 o 
  -5 -33   2       77.48       21.91     39.32 o 
  -4 -33   2      793.39      705.23     85.75 o 
  -3 -33   2        0.52      -12.43     27.27 o 
  -2 -33   2       71.50      110.69     41.77 o 
  -1 -33   2       12.43       46.57     32.99 o 
   0 -33   2      113.56      134.34     44.47 o 
   1 -33   2      139.53      137.73     44.87 o 
   2 -33   2      191.51      160.74     45.22 o 
   3 -33   2       14.25       18.22     32.44 o 
   4 -33   2       83.75      122.99     34.61 o 
   5 -33   2      113.14      140.73     36.24 o 
   6 -33   2       81.99       50.45     28.31 o 
  -7 -32   2       97.79       83.82     50.46 o 
  -6 -32   2      154.16      171.18     54.26 o 
  -5 -32   2        8.88       19.44     40.23 o 
  -4 -32   2       30.03       19.20     39.48 o 
  -3 -32   2      520.21      495.02     60.95 o 
  -2 -32   2      473.75      522.07     62.26 o 
  -1 -32   2       37.57       31.10     34.18 o 
   0 -32   2      767.41      806.67     81.91 o 
   1 -32   2       17.87       44.61     39.60 o 
   2 -32   2      172.91      199.33     30.03 o 
   3 -32   2      354.01      347.45     32.95 o 
   4 -32   2      425.34      442.02     50.00 o 
   5 -32   2      381.10      370.97     46.83 o 
   6 -32   2       63.14       40.03     23.77 o 
  -7 -31   2       61.08       46.12     46.15 o 
  -6 -31   2       24.04       56.40     43.73 o 
  -5 -31   2      372.20      453.96     74.78 o 
  -4 -31   2        8.98        4.39     38.92 o 
  -3 -31   2      424.34      385.13     54.82 o 
  -2 -31   2      244.48      279.24     50.78 o 
  -1 -31   2       64.28       18.47     33.33 o 
   0 -31   2      755.67      663.05     73.17 o 
   1 -31   2      186.59      196.65     50.44 o 
   2 -31   2     1619.36     1647.61     68.17 o 
   3 -31   2      125.35       91.73     21.38 o 
   4 -31   2       95.22      100.72     47.25 o 
   5 -31   2       76.82       97.30     33.18 o 
   6 -31   2      360.49      390.06     39.61 o 
   7 -31   2        2.21       20.88     21.20 o 
  -7 -30   2        4.53       21.10     38.48 o 
  -6 -30   2      104.01       62.25     47.55 o 
  -5 -30   2       11.44       -4.88     38.42 o 
  -4 -30   2      271.64      254.40     59.87 o 
  -3 -30   2      307.78      292.37     49.91 o 
  -2 -30   2      253.81      233.92     42.94 o 
  -1 -30   2      372.68      399.66     57.93 o 
   0 -30   2      146.53      200.05     49.54 o 
   1 -30   2      596.17      501.21     64.62 o 
   2 -30   2      480.52      495.78     49.13 o 
   3 -30   2      286.86      267.88     30.17 o 
   4 -30   2       28.29       56.60     19.61 o 
   5 -30   2       39.18       22.50     25.15 o 
   6 -30   2        5.06       43.16     24.61 o 
   7 -30   2       19.06       13.61     27.90 o 
  -8 -29   2      280.33      305.41     60.32 o 
  -7 -29   2      179.37      211.20     60.99 o 
  -6 -29   2       34.86       19.28     39.22 o 
  -5 -29   2        2.65      -14.13     38.84 o 
  -4 -29   2      613.24      567.85     74.67 o 
  -3 -29   2       73.31       87.98     32.65 o 
  -2 -29   2      532.42      500.13     59.87 o 
  -1 -29   2      437.24      417.63     56.54 o 
   0 -29   2       50.59      176.34     49.96 o 
   1 -29   2      297.62      366.00     43.03 o 
   2 -29   2       30.36       12.46     41.47 o 
   3 -29   2      806.52      865.60     46.36 o 
   4 -29   2       29.02       77.63     19.99 o 
   5 -29   2      152.97      224.18     37.61 o 
   6 -29   2       39.18       24.23     18.53 o 
   7 -29   2      154.17      178.97     29.41 o 
  -8 -28   2      271.60      328.50     53.66 o 
  -7 -28   2       20.48       25.38     35.26 o 
  -6 -28   2        7.80       24.67     38.47 o 
  -5 -28   2       45.96       17.21     36.90 o 
  -4 -28   2       29.94      -11.65     37.46 o 
  -3 -28   2      225.99      220.11     41.06 o 
  -2 -28   2      205.65      238.91     46.21 o 
  -1 -28   2      188.09      202.47     47.09 o 
   0 -28   2     2157.75     2125.77     58.27 o 
   1 -28   2      349.50      436.47     45.87 o 
   2 -28   2      115.36      137.36     46.05 o 
   3 -28   2      576.81      629.39     39.62 o 
   4 -28   2      524.46      506.71     35.70 o 
   5 -28   2       73.27       47.51     24.34 o 
   6 -28   2       87.95       40.01     21.00 o 
   7 -28   2      183.66      194.35     33.95 o 
  -8 -27   2      273.37      295.24     44.31 o 
  -7 -27   2       27.34       45.35     28.38 o 
  -6 -27   2       93.55      189.01     53.98 o 
  -5 -27   2       23.13       30.46     40.26 o 
  -4 -27   2      207.47      139.66     44.62 o 
  -3 -27   2       95.94      172.61     40.41 o 
  -2 -27   2      686.64      708.80     66.65 o 
  -1 -27   2      890.05      900.38     75.71 o 
   0 -27   2      722.53      685.36     34.89 o 
   1 -27   2      433.45      486.00     25.03 o 
   2 -27   2      701.27      700.38     52.55 o 
   3 -27   2      448.01      463.09     34.69 o 
   4 -27   2     1455.76     1475.87     96.81 o 
   5 -27   2       37.00       44.50     26.00 o 
   6 -27   2      304.10      327.75     34.71 o 
   7 -27   2       98.81       95.78     27.69 o 
  -8 -26   2        1.72       42.18     26.89 o 
  -7 -26   2      285.40      304.90     40.72 o 
  -6 -26   2       58.06       60.52     28.76 o 
  -5 -26   2       91.02       82.24     43.55 o 
  -4 -26   2      381.10      401.36     64.72 o 
  -3 -26   2      770.99      819.39     67.23 o 
  -2 -26   2      479.92      502.14     57.28 o 
  -1 -26   2       75.51       85.62     39.28 o 
   0 -26   2      376.84      322.37     50.60 o 
   1 -26   2       29.55       26.91     11.50 o 
   2 -26   2      239.92      212.77     17.99 o 
   3 -26   2      359.64      332.10     29.94 o 
   4 -26   2      331.28      380.18     31.28 o 
   5 -26   2      357.26      381.70     42.70 o 
   6 -26   2       13.38       36.63     20.67 o 
   7 -26   2       29.93       22.40     18.68 o 
   8 -26   2       79.14      136.51     27.53 o 
  -9 -25   2        1.51       24.08     46.65 o 
  -8 -25   2      370.19      477.77     50.46 o 
  -7 -25   2       38.04       81.58     45.61 o 
  -6 -25   2       91.08      114.97     30.03 o 
  -5 -25   2       91.45        9.30     35.00 o 
  -4 -25   2      750.29      799.45     81.73 o 
  -3 -25   2      309.45      315.73     45.74 o 
  -2 -25   2       50.66       45.59     31.24 o 
  -1 -25   2     1344.61     1234.83     84.76 o 
   0 -25   2      109.99      101.08     37.11 o 
   1 -25   2      108.12      112.44     11.55 o 
   2 -25   2      238.07      239.20     18.98 o 
   3 -25   2       38.32       31.71     13.25 o 
   4 -25   2       95.18      106.21     20.45 o 
   5 -25   2      105.92       91.01     25.61 o 
   6 -25   2       22.62       11.38     19.73 o 
   7 -25   2      289.24      253.33     30.23 o 
   8 -25   2      246.06      302.36     33.51 o 
  -9 -24   2      164.74      113.49     51.46 o 
  -8 -24   2      195.78      234.67     64.60 o 
  -7 -24   2      192.51      239.31     37.75 o 
  -6 -24   2      487.27      482.18     46.51 o 
  -5 -24   2       35.47       46.22     39.44 o 
  -4 -24   2      248.32      248.86     56.97 o 
  -3 -24   2      296.86      285.77     42.46 o 
  -2 -24   2      285.84      345.83     49.48 o 
  -1 -24   2     3184.68     3379.51    130.52 o 
   0 -24   2      790.61      864.82     51.87 o 
   1 -24   2       97.13      114.82     22.17 o 
   2 -24   2      136.10      125.77     16.02 o 
   3 -24   2      464.37      492.29     27.52 o 
   4 -24   2      903.38      887.18     32.47 o 
   5 -24   2      499.91      479.72     44.36 o 
   6 -24   2       68.11       37.59     17.94 o 
   7 -24   2       36.89       35.60     30.30 o 
   8 -24   2       26.41       26.88     30.89 o 
  -9 -23   2       61.73       18.03     41.69 o 
  -8 -23   2       83.74       99.58     29.75 o 
  -7 -23   2        2.09       25.50     22.77 o 
  -6 -23   2      762.28      892.47     62.57 o 
  -5 -23   2      200.86      245.38     35.59 o 
  -4 -23   2      345.57      380.13     60.08 o 
  -3 -23   2       68.52      128.71     34.75 o 
  -2 -23   2      462.86      446.80     50.49 o 
  -1 -23   2     1315.15     1420.89     85.31 o 
   0 -23   2     1113.97     1144.54     56.89 o 
   1 -23   2      436.27      427.47     18.94 o 
   2 -23   2     1056.91     1004.53     35.30 o 
   3 -23   2      152.47      181.28     28.95 o 
   4 -23   2       97.16      103.92     14.67 o 
   5 -23   2      119.69       89.56     16.72 o 
   6 -23   2       63.02       53.49     19.45 o 
   7 -23   2      583.87      579.22     41.48 o 
   8 -23   2       65.42       94.10     22.08 o 
  -9 -22   2      109.91      136.06     52.92 o 
  -8 -22   2      108.78      112.00     42.38 o 
  -7 -22   2       22.04       22.71     23.74 o 
  -6 -22   2     1462.57     1393.26     70.12 o 
  -5 -22   2      155.57      224.02     33.56 o 
  -4 -22   2       26.58       20.00     34.60 o 
  -3 -22   2      124.81      122.09     31.30 o 
  -2 -22   2        9.85       38.85     27.73 o 
  -1 -22   2      528.23      668.04     60.00 o 
   0 -22   2      362.62      395.26     37.40 o 
   1 -22   2      634.41      595.84     19.30 o 
   2 -22   2      400.11      403.06     23.96 o 
   3 -22   2      640.29      593.82     30.95 o 
   4 -22   2      506.67      486.91     24.49 o 
   5 -22   2      213.89      171.33     20.83 o 
   6 -22   2      138.17      130.55     18.41 o 
   7 -22   2        6.12       66.09     22.02 o 
   8 -22   2       11.71       -4.83     17.93 o 
  -9 -21   2       45.89       61.47     40.88 o 
  -8 -21   2      162.40      179.11     37.71 o 
  -7 -21   2      161.40      172.91     31.90 o 
  -6 -21   2      243.80      342.49     39.64 o 
  -5 -21   2      182.77      185.70     32.08 o 
  -4 -21   2      193.77      151.53     44.32 o 
  -3 -21   2      226.56      207.66     28.29 o 
  -2 -21   2      245.72      199.74     36.48 o 
  -1 -21   2      273.12      314.37     44.19 o 
   0 -21   2     1168.93     1247.01     40.14 o 
   1 -21   2      365.11      371.83     15.71 o 
   2 -21   2      306.20      327.40     21.75 o 
   3 -21   2      426.45      432.18     26.25 o 
   4 -21   2      151.04      133.58     27.85 o 
   5 -21   2      174.56      190.40     23.00 o 
   6 -21   2      105.67      114.42     17.58 o 
   7 -21   2      467.17      444.03     35.46 o 
   8 -21   2      320.53      391.55     34.73 o 
   9 -21   2       10.98       -8.80     35.10 o 
  -9 -20   2       98.43      161.85     50.79 o 
  -8 -20   2      142.41      138.06     41.39 o 
  -7 -20   2       29.61       46.61     20.75 o 
  -6 -20   2       16.52       12.08     23.10 o 
  -5 -20   2      626.62      674.89     48.32 o 
  -4 -20   2      101.07      127.10     41.83 o 
  -3 -20   2      233.91      310.23     31.86 o 
  -2 -20   2     1090.46     1077.53     67.10 o 
  -1 -20   2      422.62      482.79     49.43 o 
   0 -20   2      643.27      636.71     29.02 o 
   1 -20   2      159.08      159.11     10.97 o 
   2 -20   2      163.50      158.30     17.18 o 
   3 -20   2      172.24      186.22     20.04 o 
   4 -20   2      111.96       83.66     13.82 o 
   5 -20   2     1185.72     1110.25     44.92 o 
   6 -20   2       54.07       61.20     14.38 o 
   7 -20   2      615.48      590.74     33.13 o 
   8 -20   2       51.51       35.15     35.70 o 
   9 -20   2       71.56      129.69     46.65 o 
  -9 -19   2       38.61       69.59     45.39 o 
  -8 -19   2      202.92      182.96     32.72 o 
  -7 -19   2       14.79       14.06     19.36 o 
  -6 -19   2      301.58      269.06     33.54 o 
  -5 -19   2      751.93      740.27     48.90 o 
  -4 -19   2      127.65      170.29     40.63 o 
  -3 -19   2      529.95      571.40     61.58 o 
  -2 -19   2      498.43      518.11     50.46 o 
  -1 -19   2     1048.86     1103.59     68.34 o 
   0 -19   2      709.23      797.80     30.99 o 
   1 -19   2      111.81      139.93     10.84 o 
   2 -19   2      507.50      490.17     28.70 o 
   3 -19   2      309.15      277.74     21.59 o 
   4 -19   2      178.42      175.71     16.15 o 
   5 -19   2      523.61      499.79     31.42 o 
   6 -19   2      405.49      351.81     24.76 o 
   7 -19   2      454.89      437.26     32.55 o 
   8 -19   2       11.37       11.07     17.18 o 
   9 -19   2      222.60      222.95     57.18 o 
 -10 -18   2       48.23       88.65     49.94 o 
  -9 -18   2        3.08       62.14     46.53 o 
  -8 -18   2       85.75       49.88     22.28 o 
  -7 -18   2      388.43      335.93     36.97 o 
  -6 -18   2      518.52      507.79    100.14 o 
  -5 -18   2      825.71      767.46     48.66 o 
  -4 -18   2      513.09      590.16     42.46 o 
  -3 -18   2      517.23      447.10     54.45 o 
  -2 -18   2     3717.32     4093.54    118.27 o 
  -1 -18   2     1644.22     1493.30     47.97 o 
   0 -18   2      396.46      456.20     29.78 o 
   1 -18   2     1025.71     1058.26     23.80 o 
   2 -18   2       94.91      121.93     22.42 o 
   3 -18   2      120.09      117.13     16.16 o 
   4 -18   2      980.41     1001.34     31.20 o 
   5 -18   2      203.60      200.37     15.11 o 
   6 -18   2      326.16      323.40     24.45 o 
   7 -18   2      807.47      789.38     36.30 o 
   8 -18   2      293.07      286.51     29.62 o 
   9 -18   2       22.85       49.54     38.89 o 
 -10 -17   2       74.92      146.61     55.99 o 
  -9 -17   2      296.60      293.14     60.41 o 
  -8 -17   2      185.31      207.92     32.20 o 
  -7 -17   2      169.40      160.69     30.02 o 
  -6 -17   2        2.62       52.95     23.78 o 
  -5 -17   2      351.85      361.91     35.84 o 
  -4 -17   2      734.56      719.63     45.10 o 
  -3 -17   2      105.66       87.11     35.03 o 
  -2 -17   2      369.52      452.96     44.91 o 
  -1 -17   2     4033.38     3988.24     74.52 o 
   0 -17   2      194.06      230.30     12.84 o 
   1 -17   2      428.10      480.86     17.87 o 
   2 -17   2      110.49      124.83     15.81 o 
   3 -17   2      705.82      661.67     30.44 o 
   4 -17   2      129.70      139.28     14.41 o 
   5 -17   2       99.43       74.16     10.01 o 
   6 -17   2      803.69      803.22     34.61 o 
   7 -17   2       88.31      110.77     18.61 o 
   8 -17   2       84.07      123.05     24.19 o 
   9 -17   2       73.04       84.49     27.42 o 
 -10 -16   2        8.74      -37.90     37.90 o 
  -9 -16   2       34.07      140.42     53.79 o 
  -8 -16   2       76.17       61.66     23.55 o 
  -7 -16   2      992.44     1034.40     57.90 o 
  -6 -16   2      139.69      108.22     24.06 o 
  -5 -16   2      443.92      459.79     50.73 o 
  -4 -16   2     1087.63     1243.65     54.81 o 
  -3 -16   2      117.30      148.73     35.45 o 
  -2 -16   2     1765.78     1815.57     75.31 o 
  -1 -16   2     2906.73     2832.39     51.86 o 
   0 -16   2      610.48      613.90     16.83 o 
   1 -16   2      514.40      513.41     16.49 o 
   2 -16   2     2016.21     2146.38     49.56 o 
   3 -16   2     1311.27     1368.61     41.87 o 
   4 -16   2     1289.78     1232.11     32.67 o 
   5 -16   2       62.19       75.58      9.28 o 
   6 -16   2      202.67      199.70     20.22 o 
   7 -16   2      211.99      198.63     17.56 o 
   8 -16   2      244.02      250.60     32.78 o 
   9 -16   2       49.50       92.51     27.70 o 
 -10 -15   2      152.45      109.57     48.80 o 
  -9 -15   2      125.64      158.15     51.06 o 
  -8 -15   2       16.02       40.01     22.69 o 
  -7 -15   2      265.73      280.27     38.48 o 
  -6 -15   2      210.67      191.01     54.63 o 
  -5 -15   2      629.40      633.73     41.78 o 
  -4 -15   2       78.27      128.03     23.06 o 
  -3 -15   2       66.13       90.13     30.88 o 
  -2 -15   2     1100.70     1237.23     62.37 o 
  -1 -15   2     2548.75     2593.64     47.96 o 
   0 -15   2     1173.84     1262.11     22.68 o 
   1 -15   2      419.20      413.75     21.24 o 
   2 -15   2     5969.96     5927.52     78.49 o 
   3 -15   2      480.64      523.59     27.13 o 
   4 -15   2     1423.73     1358.99     33.30 o 
   5 -15   2       35.48       33.63     11.46 o 
   6 -15   2     1685.23     1624.78     41.09 o 
   7 -15   2       69.44       85.68     17.49 o 
   8 -15   2      716.04      702.24     42.01 o 
   9 -15   2       27.11       25.17     23.33 o 
 -10 -14   2       41.13       73.36     45.30 o 
  -9 -14   2       71.69      144.14     52.66 o 
  -8 -14   2      508.70      460.42     44.62 o 
  -7 -14   2       22.92        1.53     19.20 o 
  -6 -14   2      868.88      809.65     47.77 o 
  -5 -14   2      701.96      655.71     57.11 o 
  -4 -14   2      294.98      253.49     27.00 o 
  -3 -14   2      169.21      240.10     39.87 o 
  -2 -14   2     3077.27     3092.94     54.71 o 
  -1 -14   2     1954.19     1873.94     39.34 o 
   0 -14   2      474.18      447.35     15.40 o 
   1 -14   2     4680.54     4658.48     48.07 o 
   2 -14   2      407.15      489.68     25.19 o 
   3 -14   2      106.56      133.16     16.57 o 
   4 -14   2       12.66       22.11     13.93 o 
   5 -14   2      312.33      257.83     18.93 o 
   6 -14   2      426.82      473.66     24.00 o 
   7 -14   2      491.12      425.97     23.18 o 
   8 -14   2      500.72      491.20     47.24 o 
   9 -14   2      169.60      180.82     32.54 o 
 -10 -13   2        2.86       -3.06     37.45 o 
  -9 -13   2      281.76      300.48     59.44 o 
  -8 -13   2        8.29       23.29     21.50 o 
  -7 -13   2      194.02      211.79     39.26 o 
  -6 -13   2      113.30      119.84     23.84 o 
  -5 -13   2     1145.64     1121.00     50.67 o 
  -4 -13   2      598.93      547.83     36.09 o 
  -3 -13   2      341.74      363.49     24.89 o 
  -2 -13   2      509.54      568.93     59.09 o 
  -1 -13   2      496.04      515.79     21.31 o 
   0 -13   2     1863.53     1940.94     26.24 o 
   1 -13   2     2769.22     2852.22     37.40 o 
   2 -13   2     1512.74     1531.68     43.02 o 
   3 -13   2     2530.84     2587.66     54.57 o 
   4 -13   2      421.31      421.99     20.80 o 
   5 -13   2      459.74      436.48     24.14 o 
   6 -13   2     1388.17     1378.57     37.23 o 
   7 -13   2       46.23       39.71     11.68 o 
   8 -13   2      657.77      617.80     48.80 o 
   9 -13   2       15.54       22.06     23.13 o 
 -10 -12   2       42.25       49.83     31.20 o 
  -9 -12   2       25.52       42.44     41.16 o 
  -8 -12   2       83.54       80.55     23.65 o 
  -7 -12   2      245.04      231.98     29.96 o 
  -6 -12   2      215.05      203.13     26.42 o 
  -5 -12   2     1162.75     1177.45     51.32 o 
  -4 -12   2      379.33      459.85     31.83 o 
  -3 -12   2     2177.87     2124.29     45.51 o 
  -2 -12   2     1491.76     1496.66     45.51 o 
  -1 -12   2     3432.65     3468.89     48.99 o 
   0 -12   2      121.36       98.81      7.48 o 
   1 -12   2      744.35      738.84     19.61 o 
   2 -12   2      642.94      630.71     26.32 o 
   3 -12   2     1800.06     1804.44     45.40 o 
   4 -12   2      495.91      502.17     21.62 o 
   5 -12   2      198.22      172.62     13.35 o 
   6 -12   2      799.13      814.05     31.66 o 
   7 -12   2      124.91      114.81     15.13 o 
   8 -12   2        5.95       12.30     20.16 o 
   9 -12   2       39.13       34.48     23.18 o 
  10 -12   2       27.03      -28.73     28.73 o 
 -10 -11   2      336.60      343.28     80.82 o 
  -9 -11   2       44.73       13.62     36.71 o 
  -8 -11   2       93.75      156.76     26.47 o 
  -7 -11   2       76.05       43.65     23.06 o 
  -6 -11   2      270.56      263.43     32.55 o 
  -5 -11   2     2148.10     2180.26     66.23 o 
  -4 -11   2     1895.77     1718.88     55.02 o 
  -3 -11   2     2247.43     2208.65     44.82 o 
  -2 -11   2      907.52      889.76     34.76 o 
  -1 -11   2      890.91      928.49     25.27 o 
   0 -11   2     1056.79     1102.85     18.57 o 
   1 -11   2      767.14      684.60     18.43 o 
   2 -11   2     1560.49     1549.52     41.65 o 
   3 -11   2      851.45      976.72     33.83 o 
   4 -11   2       82.09      103.43     13.52 o 
   5 -11   2        2.78       11.32      8.92 o 
   6 -11   2     2372.17     2445.53     51.76 o 
   7 -11   2      444.97      442.58     24.99 o 
   8 -11   2       93.04       79.96     37.35 o 
   9 -11   2       11.24       -1.35     21.98 o 
  10 -11   2        4.12       -8.00     31.14 o 
 -10 -10   2      157.80      151.32     69.19 o 
  -9 -10   2       33.46       48.85     39.54 o 
  -8 -10   2      106.03      151.65     37.97 o 
  -7 -10   2       66.69       61.43     20.45 o 
  -6 -10   2     1612.37     1584.39     87.00 o 
  -5 -10   2     1053.65     1071.09     46.57 o 
  -4 -10   2      977.10      990.24     41.92 o 
  -3 -10   2     3533.05     3426.37     53.83 o 
  -2 -10   2     2013.74     2024.96    102.73 o 
  -1 -10   2      684.30      630.56     18.28 o 
   0 -10   2     5750.14     5618.53     38.63 o 
   1 -10   2     1973.57     1983.47     33.85 o 
   2 -10   2      180.36      174.27     16.03 o 
   3 -10   2      226.41      229.40     15.22 o 
   4 -10   2       16.32       31.32      8.56 o 
   5 -10   2      222.17      206.34     13.54 o 
   6 -10   2     2318.37     2286.36     49.34 o 
   7 -10   2      483.05      528.24     26.71 o 
   8 -10   2      388.03      376.66     57.72 o 
   9 -10   2       44.64       58.67     34.10 o 
  10 -10   2      261.12      249.64     38.50 o 
 -10  -9   2       45.89       61.38     29.30 o 
  -9  -9   2       40.75       72.21     34.94 o 
  -8  -9   2      986.76      985.37     53.32 o 
  -7  -9   2      306.99      284.14     30.71 o 
  -6  -9   2      939.62      951.00     45.96 o 
  -5  -9   2      785.87      819.17     40.12 o 
  -4  -9   2     3782.67     3623.54     74.90 o 
  -3  -9   2     1173.98     1256.72     32.06 o 
  -2  -9   2     8051.89     8148.09     71.17 o 
  -1  -9   2     6756.67     6654.03     60.30 o 
   0  -9   2     4844.45     4614.38     51.23 o 
   1  -9   2     5087.54     4869.23     51.42 o 
   2  -9   2      495.26      465.95     32.68 o 
   3  -9   2       27.89       14.88      8.28 o 
   4  -9   2       43.34       54.05      8.46 o 
   5  -9   2      344.03      398.67     16.88 o 
   6  -9   2      636.76      672.07     27.81 o 
   7  -9   2     1047.85     1020.10     35.17 o 
   8  -9   2       35.01      102.46     38.46 o 
   9  -9   2       13.59       40.48     32.04 o 
  10  -9   2       60.62       99.39     45.22 o 
 -10  -8   2      324.58      277.76     41.57 o 
  -9  -8   2       41.03       -7.48     36.27 o 
  -8  -8   2       59.50       55.96     20.77 o 
  -7  -8   2      319.48      328.74     31.50 o 
  -6  -8   2      289.86      301.42     28.59 o 
  -5  -8   2     2720.90     2735.45     68.83 o 
  -4  -8   2      449.16      444.67     28.08 o 
  -3  -8   2     2124.54     2111.31     39.59 o 
  -2  -8   2      333.15      343.71     18.82 o 
  -1  -8   2      516.06      509.18     17.33 o 
   0  -8   2      718.88      673.09     21.54 o 
   1  -8   2     8850.18     8364.58     55.49 o 
   2  -8   2      956.66     1007.85     34.87 o 
   3  -8   2       81.22       86.99      8.87 o 
   4  -8   2     1789.29     1747.38     29.58 o 
   5  -8   2      508.22      526.43     18.55 o 
   6  -8   2       22.45       39.89     12.00 o 
   7  -8   2      973.96      968.09     33.83 o 
   8  -8   2      561.76      570.16     67.38 o 
   9  -8   2       41.47       48.16     35.57 o 
  10  -8   2       69.04       54.76     43.02 o 
 -10  -7   2       77.98       66.81     34.75 o 
  -9  -7   2      153.61      129.30     28.68 o 
  -8  -7   2       56.29       33.57     23.86 o 
  -7  -7   2      211.20      234.39     41.67 o 
  -6  -7   2       36.28       60.41     24.66 o 
  -5  -7   2     3904.59     4028.99     80.59 o 
  -4  -7   2        2.43       -4.24      9.22 o 
  -3  -7   2      546.96      559.80     26.71 o 
  -2  -7   2    12187.55    12311.16    183.43 o 
  -1  -7   2     4565.92     4612.75     53.26 o 
   0  -7   2      642.15      616.25     24.10 o 
   1  -7   2     7563.05     7441.74     55.42 o 
   2  -7   2      654.90      645.46     20.51 o 
   3  -7   2      726.08      744.82     19.15 o 
   4  -7   2     2088.57     2032.50     30.86 o 
   5  -7   2      196.92      203.12     12.57 o 
   6  -7   2      785.62      773.01     28.29 o 
   7  -7   2       33.95       74.71     13.96 o 
   8  -7   2      273.89      242.27     49.91 o 
   9  -7   2      686.83      729.55     81.79 o 
  10  -7   2      117.59      114.15     50.33 o 
 -10  -6   2      389.62      440.78     47.57 o 
  -9  -6   2      308.23      274.60     38.94 o 
  -8  -6   2      116.88       97.10     34.33 o 
  -7  -6   2      161.09      142.28     22.97 o 
  -6  -6   2     1293.65     1275.14     50.38 o 
  -5  -6   2      313.71      376.77     27.35 o 
  -4  -6   2      248.19      244.88     20.31 o 
  -3  -6   2     1680.95     1628.72     32.61 o 
  -2  -6   2     2757.84     2666.83     38.00 o 
  -1  -6   2      183.35      184.90     12.75 o 
   0  -6   2    19539.81    18213.58    361.83 o 
   1  -6   2      292.47      267.49      9.36 o 
   2  -6   2      355.23      344.86     14.06 o 
   3  -6   2      571.35      534.53     16.20 o 
   4  -6   2     1035.96     1014.80     21.56 o 
   5  -6   2      303.47      310.21     15.58 o 
   6  -6   2      394.49      413.85     21.17 o 
   7  -6   2      131.73      169.13     16.39 o 
   8  -6   2       27.87       60.58     37.85 o 
   9  -6   2       87.29       90.98     42.60 o 
  10  -6   2      456.48      542.79     76.39 o 
 -11  -5   2       82.42      106.31     52.39 o 
 -10  -5   2      133.02      100.71     31.75 o 
  -9  -5   2      272.02      265.53     79.55 o 
  -8  -5   2      315.28      345.34     33.25 o 
  -7  -5   2      181.03      172.65     24.57 o 
  -6  -5   2       31.85       40.42     17.51 o 
  -5  -5   2      393.69      455.98     28.78 o 
  -4  -5   2     1480.67     1502.35     42.94 o 
  -3  -5   2      418.10      387.49     21.13 o 
  -2  -5   2       78.60       80.91     12.37 o 
  -1  -5   2    11502.31    11086.53     73.38 o 
   0  -5   2    12189.04    12528.34    473.91 o 
   1  -5   2      534.97      497.18     12.62 o 
   2  -5   2      673.82      663.95     17.10 o 
   3  -5   2      831.96      907.31     29.12 o 
   4  -5   2     1666.33     1725.40     26.76 o 
   5  -5   2      773.20      796.92     21.49 o 
   6  -5   2      792.60      832.05     23.31 o 
   7  -5   2      701.82      690.94     43.06 o 
   8  -5   2       43.83       78.71     38.79 o 
   9  -5   2      289.11      344.67     61.74 o 
  10  -5   2       78.40       96.06     41.37 o 
 -11  -4   2      200.69      185.05     60.13 o 
 -10  -4   2      142.47      147.81     52.61 o 
  -9  -4   2       99.42       97.15     30.85 o 
  -8  -4   2      472.68      429.12     30.67 o 
  -7  -4   2      777.63      809.25     43.38 o 
  -6  -4   2     1187.83     1217.85     47.45 o 
  -5  -4   2      694.85      658.20     35.94 o 
  -4  -4   2     1472.42     1535.84     42.40 o 
  -3  -4   2     4676.26     4694.04     54.36 o 
  -2  -4   2    12988.78    12491.19     92.73 o 
  -1  -4   2    46106.13    44870.89    139.13 o 
   0  -4   2    22382.25    22058.11    151.43 o 
   1  -4   2     2233.89     2166.61     20.47 o 
   2  -4   2      586.09      578.59     14.92 o 
   3  -4   2     3873.38     3955.37     49.82 o 
   4  -4   2     4468.96     4423.34     41.14 o 
   5  -4   2      553.53      541.27     17.11 o 
   6  -4   2      193.99      216.44     15.47 o 
   7  -4   2      154.31      152.33     20.29 o 
   8  -4   2       21.97       -0.89     30.85 o 
   9  -4   2       92.70       86.43     43.86 o 
  10  -4   2      106.22      193.78     50.51 o 
 -11  -3   2       31.17        9.67     39.13 o 
 -10  -3   2       77.10       45.27     27.29 o 
  -9  -3   2      351.07      399.88     44.52 o 
  -8  -3   2      463.51      479.25     32.33 o 
  -7  -3   2      355.76      393.27     37.98 o 
  -6  -3   2      718.96      681.79     35.55 o 
  -5  -3   2       86.17       59.08     15.70 o 
  -4  -3   2      343.32      397.21     22.31 o 
  -3  -3   2     1116.11     1098.38     25.43 o 
  -2  -3   2      576.46      579.29     22.51 o 
  -1  -3   2    11848.93    11256.45    100.97 o 
   0  -3   2     2713.55     2927.57     33.60 o 
   1  -3   2     3133.79     2896.22     29.36 o 
   2  -3   2      602.48      553.51     16.55 o 
   3  -3   2       27.12       44.19      7.30 o 
   4  -3   2      896.78     1000.41     22.35 o 
   5  -3   2      528.19      554.46     19.91 o 
   6  -3   2      529.37      556.86     65.10 o 
   7  -3   2      514.69      489.54     30.69 o 
   8  -3   2      218.78      172.94     47.22 o 
   9  -3   2        8.99       19.14     35.29 o 
  10  -3   2       20.37      -46.37     46.37 o 
 -11  -2   2      193.08      311.34     68.62 o 
 -10  -2   2       13.43       31.73     28.26 o 
  -9  -2   2      162.01      155.52     34.51 o 
  -8  -2   2      201.29      240.71     35.24 o 
  -7  -2   2       11.44       31.12     32.82 o 
  -6  -2   2      111.97      134.85     38.50 o 
  -5  -2   2      395.64      379.91     47.11 o 
  -4  -2   2     2002.70     2010.35     44.68 o 
  -3  -2   2     1388.89     1452.76     27.11 o 
  -2  -2   2     5491.30     5286.21     44.98 o 
  -1  -2   2     1560.25     1449.52     38.69 o 
   0  -2   2       56.37       44.38      6.57 o 
   1  -2   2    18121.45    18011.55     98.35 o 
   2  -2   2     5651.74     5570.63     51.95 o 
   3  -2   2     4368.43     4498.93     39.72 o 
   4  -2   2       98.18      104.24      9.26 o 
   5  -2   2      157.82      132.96     11.50 o 
   6  -2   2      162.40      186.63     21.21 o 
   7  -2   2      407.34      402.45     28.64 o 
   8  -2   2      113.27      121.56     41.95 o 
   9  -2   2       58.42       24.20     37.22 o 
  10  -2   2      274.00      246.33     59.07 o 
 -11  -1   2      277.43      386.64     72.75 o 
 -10  -1   2      184.63      224.68     37.42 o 
  -9  -1   2      191.67      165.02     34.46 o 
  -8  -1   2      536.07      485.86     46.16 o 
  -7  -1   2      208.12      180.50     31.78 o 
  -6  -1   2      980.92      927.98     69.19 o 
  -5  -1   2     1005.70     1056.51     66.25 o 
  -4  -1   2      300.19      276.77     37.16 o 
  -3  -1   2     9053.93     8947.13     99.84 o 
  -2  -1   2     1715.65     1909.02     27.91 o 
  -1  -1   2     1777.61     1888.18     38.11 o 
   0  -1   2     4402.04     3705.23     34.46 o 
   1  -1   2     6607.68     6346.17     35.78 o 
   2  -1   2     9267.74     9053.42    100.69 o 
   3  -1   2     1256.47     1189.12     21.08 o 
   4  -1   2     2409.08     2669.15     57.71 o 
   5  -1   2      408.05      355.74     21.37 o 
   6  -1   2       24.91        6.23     14.38 o 
   7  -1   2      639.10      717.98     35.68 o 
   8  -1   2      276.92      292.81     54.73 o 
   9  -1   2      325.21      326.59     61.85 o 
  10  -1   2       12.86        4.29     40.15 o 
 -11   0   2       57.15       75.46     42.53 o 
 -10   0   2      311.44      347.48     43.80 o 
  -9   0   2       32.42       32.58     23.49 o 
  -8   0   2      456.51      476.58     45.34 o 
  -7   0   2      268.16      244.81     33.31 o 
  -6   0   2        3.17       30.87     33.74 o 
  -5   0   2       35.69       47.87     28.24 o 
  -4   0   2     2241.85     2343.94     88.31 o 
  -3   0   2      222.43      251.05     14.04 o 
  -2   0   2       10.56        7.21     12.16 o 
  -1   0   2     4161.05     3390.08     50.33 o 
   0   0   2    22801.34    21701.81     89.70 o 
   1   0   2      158.73      126.05      9.59 o 
   2   0   2       39.92       56.27      9.54 o 
   3   0   2     4807.36     5253.05     43.11 o 
   4   0   2     6649.25     6830.13     71.52 o 
   5   0   2     1914.27     1969.19     57.28 o 
   6   0   2        8.94        8.89     13.16 o 
   7   0   2      218.05      264.35     24.27 o 
   8   0   2      118.44      123.54     43.88 o 
   9   0   2      136.64      162.14     50.90 o 
  10   0   2        9.09       44.68     39.77 o 
 -11   1   2      279.62      290.58     64.49 o 
 -10   1   2      181.76      219.23     37.62 o 
  -9   1   2      196.82      164.18     48.85 o 
  -8   1   2      530.26      507.90     46.21 o 
  -7   1   2      206.51      223.70     33.00 o 
  -6   1   2      980.92      913.99     98.27 o 
  -5   1   2      999.40     1062.90     69.32 o 
  -4   1   2      296.42      352.42     40.48 o 
  -3   1   2     8998.43     8867.60    175.16 o 
  -2   1   2     1695.33     1886.41     27.67 o 
  -1   1   2     1759.35     1892.71     37.89 o 
   0   1   2     4374.56     3771.79     28.79 o 
   1   1   2     6648.88     6476.34     48.91 o 
   2   1   2     9269.59     8880.17     59.99 o 
   3   1   2     1252.82     1229.67     34.51 o 
   4   1   2     2416.33     2657.93     44.22 o 
   5   1   2      407.78      410.67     26.00 o 
   6   1   2       27.92       20.42     13.37 o 
   7   1   2      633.08      644.60     33.18 o 
   8   1   2      276.02      309.73     55.30 o 
   9   1   2      329.95      215.34     56.13 o 
  10   1   2       12.69       75.52     47.45 o 
 -11   2   2      193.86      117.43     47.79 o 
 -10   2   2       14.48      -28.07     28.07 o 
  -9   2   2      165.42      231.99     47.72 o 
  -8   2   2      202.86      252.47     37.30 o 
  -7   2   2       11.25       25.66     24.99 o 
  -6   2   2      106.38      129.29     60.23 o 
  -5   2   2      395.91      453.11     49.50 o 
  -4   2   2     1994.74     2069.94     53.13 o 
  -3   2   2     1399.04     1383.57     31.46 o 
  -2   2   2     5539.66     5342.69     40.21 o 
  -1   2   2     1577.26     1477.70     34.47 o 
   0   2   2       55.91       45.55      6.06 o 
   1   2   2    18017.62    17695.14    126.28 o 
   2   2   2     5648.12     5570.77     55.15 o 
   3   2   2     4363.97     4363.56     40.68 o 
   4   2   2       98.79       92.63     11.33 o 
   5   2   2      164.50      182.59     16.22 o 
   6   2   2      155.12      154.86     20.41 o 
   7   2   2      411.08      406.43     29.76 o 
   8   2   2      112.22      144.72     47.16 o 
   9   2   2       59.45       26.15     41.05 o 
  10   2   2      278.09      274.12     62.12 o 
 -11   3   2       32.96       45.40     38.28 o 
 -10   3   2       77.07       36.60     32.38 o 
  -9   3   2      354.01      368.89     44.00 o 
  -8   3   2      474.22      458.89     43.83 o 
  -7   3   2      349.04      381.92     39.28 o 
  -6   3   2      712.56      672.60     44.75 o 
  -5   3   2       85.50       62.60     19.78 o 
  -4   3   2      346.87      372.41     24.58 o 
  -3   3   2     1105.33     1037.52     27.27 o 
  -2   3   2      563.35      512.33     12.77 o 
  -1   3   2    11804.73    11325.45     94.15 o 
   0   3   2     2724.37     2933.15     34.46 o 
   1   3   2     3169.38     2980.29     27.48 o 
   2   3   2      580.89      518.19     15.13 o 
   3   3   2       25.19       44.44     12.74 o 
   4   3   2      897.94      986.60     36.86 o 
   5   3   2      516.16      525.98     26.11 o 
   6   3   2      533.56      559.73     28.63 o 
   7   3   2      504.33      523.41     30.84 o 
   8   3   2      225.52      186.20     49.00 o 
   9   3   2        9.36       99.41     47.18 o 
  10   3   2       20.87       81.41     47.91 o 
 -11   4   2      202.99      275.53     65.94 o 
 -10   4   2      141.71      180.77     38.61 o 
  -9   4   2       96.94      104.92     28.96 o 
  -8   4   2      465.21      393.05     42.54 o 
  -7   4   2      789.42      854.72     71.20 o 
  -6   4   2     1190.45     1120.39     55.62 o 
  -5   4   2      692.15      681.01     39.70 o 
  -4   4   2     1465.63     1504.65     38.30 o 
  -3   4   2     4714.82     4858.72     56.60 o 
  -2   4   2    12988.89    12429.88     47.55 o 
  -1   4   2    46171.23    44866.26    293.37 o 
   0   4   2    22333.43    21855.44    123.13 o 
   1   4   2     2232.45     2116.87     22.49 o 
   2   4   2      586.42      582.42     18.76 o 
   3   4   2     3878.02     3998.11     58.58 o 
   4   4   2     4484.46     4375.96     91.96 o 
   5   4   2      559.50      541.61     24.98 o 
   6   4   2      195.53      201.25     19.67 o 
   7   4   2      161.72      163.51     30.07 o 
   8   4   2       20.64        3.17     37.05 o 
   9   4   2       93.92       77.23     45.08 o 
  10   4   2      106.03       79.39     42.27 o 
 -11   5   2       80.35       95.02     50.01 o 
 -10   5   2      132.82      102.74     31.78 o 
  -9   5   2      269.67      261.14     63.04 o 
  -8   5   2      305.42      274.99     35.75 o 
  -7   5   2      185.38      174.02     32.17 o 
  -6   5   2       32.29       83.95     24.37 o 
  -5   5   2      395.73      415.80     33.41 o 
  -4   5   2     1468.09     1496.80     51.71 o 
  -3   5   2      408.66      410.58     13.71 o 
  -2   5   2       77.23       71.92      5.65 o 
  -1   5   2    11433.15    11167.41     87.66 o 
   0   5   2    12170.44    12278.70     88.33 o 
   1   5   2      519.98      501.18     15.74 o 
   2   5   2      676.62      661.22     20.63 o 
   3   5   2      812.98      871.93     39.67 o 
   4   5   2     1671.27     1779.18     60.30 o 
   5   5   2      766.13      751.62     60.72 o 
   6   5   2      781.45      814.16     33.00 o 
   7   5   2      710.25      652.21     74.50 o 
   8   5   2       43.31       63.95     41.32 o 
   9   5   2      286.11      304.71     62.29 o 
  10   5   2       77.78      152.17     50.67 o 
 -10   6   2      391.69      443.13     47.94 o 
  -9   6   2      303.37      314.86     40.30 o 
  -8   6   2      115.15       84.81     28.69 o 
  -7   6   2      160.83      166.59     31.11 o 
  -6   6   2     1294.30     1215.89     57.45 o 
  -5   6   2      312.33      357.40     45.89 o 
  -4   6   2      249.72      319.78     47.93 o 
  -3   6   2     1681.87     1584.41     31.06 o 
  -2   6   2     2706.33     2599.70     36.60 o 
  -1   6   2      173.17      176.82      7.90 o 
   0   6   2    19530.96    18709.83     99.60 o 
   1   6   2      292.00      281.17     12.90 o 
   2   6   2      352.07      326.08     14.43 o 
   3   6   2      590.88      606.76     34.68 o 
   4   6   2     1033.36     1071.13     55.63 o 
   5   6   2      299.77      328.99     33.07 o 
   6   6   2      395.85      390.24     40.19 o 
   7   6   2      135.18      241.81     55.74 o 
   8   6   2       27.27       34.70     36.61 o 
   9   6   2       87.90       85.10     50.80 o 
  10   6   2      464.64      404.86     72.07 o 
 -10   7   2       74.55       58.71     33.46 o 
  -9   7   2      156.03      195.42     40.62 o 
  -8   7   2       57.58       28.97     25.00 o 
  -7   7   2      217.21      202.01     33.36 o 
  -6   7   2       35.11       71.44     23.46 o 
  -5   7   2     3930.86     4086.61    147.54 o 
  -4   7   2        1.71        9.74     15.43 o 
  -3   7   2      561.36      598.82     20.88 o 
  -2   7   2    12204.53    12301.11     54.09 o 
  -1   7   2     4596.60     5380.96    413.15 o 
   0   7   2      631.67      581.01     20.03 o 
   1   7   2     7523.48     7371.81     62.54 o 
   2   7   2      630.54      616.28     18.78 o 
   3   7   2      717.39      665.18     36.25 o 
   4   7   2     2091.73     2047.75     66.57 o 
   5   7   2      202.15      198.18     29.11 o 
   6   7   2      787.92      761.95    127.48 o 
   7   7   2       34.18       15.77     33.48 o 
   8   7   2      270.58      302.06     57.60 o 
   9   7   2      681.08      694.73     86.71 o 
  10   7   2      117.70      119.88     54.12 o 
 -10   8   2      321.02      386.94     72.50 o 
  -9   8   2       40.84       62.93     27.53 o 
  -8   8   2       61.17       51.45     26.99 o 
  -7   8   2      318.20      380.16     40.21 o 
  -6   8   2      291.34      285.33     32.94 o 
  -5   8   2     2706.70     2613.81     75.96 o 
  -4   8   2      444.00      453.96     26.67 o 
  -3   8   2     2126.60     2167.41     38.53 o 
  -2   8   2      336.48      389.94     25.69 o 
  -1   8   2      529.42      530.25     14.41 o 
   0   8   2      701.33      630.89     21.54 o 
   1   8   2     8820.92     8224.67     68.00 o 
   2   8   2      955.80     1009.31     23.82 o 
   3   8   2       80.94       95.51     19.25 o 
   4   8   2     1776.62     1770.64     62.32 o 
   5   8   2      500.71      542.57     41.45 o 
   6   8   2       22.47       50.96     24.37 o 
   7   8   2      984.72      961.95     90.30 o 
   8   8   2      555.37      506.49     73.47 o 
   9   8   2       44.08       71.86     43.34 o 
  10   8   2       69.13       68.44     46.90 o 
 -10   9   2       45.27      115.20     52.46 o 
  -9   9   2       40.40       57.41     29.05 o 
  -8   9   2      995.62     1008.73     61.66 o 
  -7   9   2      302.29      246.25     34.98 o 
  -6   9   2      936.96      904.94     32.00 o 
  -5   9   2      788.42      853.19     30.61 o 
  -4   9   2     3739.64     3605.19     52.11 o 
  -3   9   2     1192.21     1303.34     26.48 o 
  -2   9   2     8076.98     8218.37     50.42 o 
  -1   9   2     6764.75     6688.84     60.19 o 
   0   9   2     4871.68     4724.76     96.18 o 
   1   9   2     5130.79     4878.20     61.86 o 
   2   9   2      493.63      436.67     19.24 o 
   3   9   2       29.35       19.10     17.15 o 
   4   9   2       44.44       71.75     22.49 o 
   5   9   2      347.04      373.52     35.93 o 
   6   9   2      646.93      649.16     68.93 o 
   7   9   2     1055.47      997.74     92.42 o 
   8   9   2       36.14       18.03     39.79 o 
   9   9   2       14.10      -42.79     42.79 o 
  10   9   2       61.60       52.58     47.56 o 
 -10  10   2      162.04      212.97     62.06 o 
  -9  10   2       34.55        5.15     41.01 o 
  -8  10   2      106.51      101.11     27.83 o 
  -7  10   2       68.69       25.87     23.48 o 
  -6  10   2     1593.22     1471.60     40.70 o 
  -5  10   2     1053.66     1129.57     35.40 o 
  -4  10   2      971.45     1001.35     29.10 o 
  -3  10   2     3553.35     3560.59     48.35 o 
  -2  10   2     2003.74     1909.01     25.97 o 
  -1  10   2      696.78      665.29     20.83 o 
   0  10   2     5739.20     5711.21     60.33 o 
   1  10   2     1959.04     1996.77     41.14 o 
   2  10   2      178.99      157.73     13.70 o 
   3  10   2      234.28      215.69     19.95 o 
   4  10   2       16.67       49.56     20.78 o 
   5  10   2      232.34      232.16     31.70 o 
   6  10   2     2303.75     2209.69     84.56 o 
   7  10   2      486.29      665.92     77.23 o 
   8  10   2      385.58      439.94     72.98 o 
   9  10   2       44.25       92.47     43.72 o 
  10  10   2      263.73      329.50     71.72 o 
 -10  11   2      333.68      347.98     69.79 o 
  -9  11   2       46.17        5.72     34.59 o 
  -8  11   2       90.91       60.05     26.27 o 
  -7  11   2       72.81       73.53     29.94 o 
  -6  11   2      267.21      281.39     20.26 o 
  -5  11   2     2130.28     2089.65     48.26 o 
  -4  11   2     1903.77     1859.63     44.32 o 
  -3  11   2     2246.47     2240.69     33.46 o 
  -2  11   2      921.48      911.47     27.29 o 
  -1  11   2      901.01      943.97     19.70 o 
   0  11   2     1060.58     1128.07     32.67 o 
   1  11   2      768.64      692.89     25.92 o 
   2  11   2     1550.39     1519.61     33.92 o 
   3  11   2      846.17     1016.71     37.36 o 
   4  11   2       82.83       93.36     27.34 o 
   5  11   2        3.56        4.04     31.65 o 
   6  11   2     2366.41     2262.67    126.11 o 
   7  11   2      437.61      520.50     69.75 o 
   8  11   2       92.47      125.65     49.42 o 
   9  11   2       10.23       52.48     41.07 o 
  10  11   2        3.97       47.72     57.85 o 
 -10  12   2       43.23      107.70     47.44 o 
  -9  12   2       26.74       47.51     43.74 o 
  -8  12   2       80.45       84.12     30.42 o 
  -7  12   2      253.36      225.26     34.17 o 
  -6  12   2      215.07      213.81     20.95 o 
  -5  12   2     1146.03     1108.55     42.14 o 
  -4  12   2      378.44      478.64     35.84 o 
  -3  12   2     2185.13     2129.19     38.39 o 
  -2  12   2     1484.30     1494.28     34.81 o 
  -1  12   2     3447.79     3439.20     32.73 o 
   0  12   2      120.24      103.52     22.53 o 
   1  12   2      749.28      743.08     28.87 o 
   2  12   2      644.12      635.35     23.00 o 
   3  12   2     1807.31     1776.18     48.74 o 
   4  12   2      502.88      478.70     36.65 o 
   5  12   2      202.62      152.00     29.72 o 
   6  12   2      801.69      825.85     82.55 o 
   7  12   2      125.98      119.86     47.24 o 
   8  12   2        6.31      -39.81     39.81 o 
   9  12   2       38.11       81.67     45.29 o 
  10  12   2       27.51       25.23     44.91 o 
 -10  13   2        2.47        7.58     41.82 o 
  -9  13   2      283.61      287.64     59.81 o 
  -8  13   2        8.18       26.37     35.98 o 
  -7  13   2      195.79      193.54     46.81 o 
  -6  13   2      114.96      101.84     39.12 o 
  -5  13   2     1160.68     1138.80     78.65 o 
  -4  13   2      601.26      535.01     25.74 o 
  -3  13   2      348.21      332.11     20.91 o 
  -2  13   2      517.85      588.47     24.48 o 
  -1  13   2      507.23      538.05     14.97 o 
   0  13   2     1885.05     1996.40     42.80 o 
   1  13   2     2736.97     2868.10     59.16 o 
   2  13   2     1531.04     1521.86     34.56 o 
   3  13   2     2536.98     2516.97     58.25 o 
   4  13   2      423.98      433.07     36.08 o 
   5  13   2      450.66      444.65     38.99 o 
   6  13   2     1392.56     1273.86     99.06 o 
   7  13   2       46.76       83.69     46.59 o 
   8  13   2      670.99      666.55     85.28 o 
   9  13   2       15.06       51.52     44.64 o 
 -10  14   2       39.25       80.36     50.80 o 
  -9  14   2       68.02       65.93     43.55 o 
  -8  14   2      503.94      446.21     68.45 o 
  -7  14   2       23.51       43.06     38.92 o 
  -6  14   2      872.15      757.58     73.33 o 
  -5  14   2      704.33      700.26     65.91 o 
  -4  14   2      292.34      308.78     21.35 o 
  -3  14   2      165.32      192.33     29.24 o 
  -2  14   2     3081.03     3060.41     37.26 o 
  -1  14   2     1956.01     1800.03     41.60 o 
   0  14   2      481.18      457.56     61.31 o 
   1  14   2     4684.78     4716.28     93.55 o 
   2  14   2      408.47      442.60     25.55 o 
   3  14   2      113.19       90.12     16.91 o 
   4  14   2       12.86       39.59     28.31 o 
   5  14   2      306.96      292.83     35.45 o 
   6  14   2      426.86      455.99     69.18 o 
   7  14   2      488.65      423.89     65.42 o 
   8  14   2      501.51      616.39     88.50 o 
   9  14   2      171.33      183.34     57.90 o 
 -10  15   2      147.90      213.91     61.97 o 
  -9  15   2      120.97       53.44     47.71 o 
  -8  15   2       16.75      -22.71     40.13 o 
  -7  15   2      259.49      197.52     50.05 o 
  -6  15   2      212.04      177.41     46.16 o 
  -5  15   2      617.05      657.83     65.71 o 
  -4  15   2       82.36      125.77     16.85 o 
  -3  15   2       61.35       87.09      9.70 o 
  -2  15   2     1083.10     1179.23     30.54 o 
  -1  15   2     2521.45     2510.51     44.07 o 
   0  15   2     1166.83     1229.96     49.83 o 
   1  15   2      428.47      424.90     25.85 o 
   2  15   2     5943.31     5866.71     82.90 o 
   3  15   2      486.89      494.08     28.69 o 
   4  15   2     1423.63     1355.74     48.98 o 
   5  15   2       37.87       46.93     37.05 o 
   6  15   2     1686.83     1628.94    114.39 o 
   7  15   2       70.87      110.63     45.65 o 
   8  15   2      709.94      751.89     91.86 o 
   9  15   2       27.90       16.12     45.52 o 
 -10  16   2        8.74      -42.89     42.89 o 
  -9  16   2       35.67      199.00     58.83 o 
  -8  16   2       78.62       49.11     38.75 o 
  -7  16   2     1007.53      932.84     88.59 o 
  -6  16   2      142.48      210.19     49.87 o 
  -5  16   2      455.28      466.69     56.46 o 
  -4  16   2     1087.17     1239.37     32.94 o 
  -3  16   2      124.54      133.55     10.86 o 
  -2  16   2     1779.26     1842.96     32.18 o 
  -1  16   2     2899.71     2692.86     77.35 o 
   0  16   2      635.05      628.88     74.36 o 
   1  16   2      507.43      493.10     27.28 o 
   2  16   2     2016.76     2054.40     50.63 o 
   3  16   2     1301.62     1423.41     46.62 o 
   4  16   2     1289.56     1135.09     45.46 o 
   5  16   2       60.92       83.77     42.25 o 
   6  16   2      205.39      234.70     57.01 o 
   7  16   2      211.60      174.06     54.74 o 
   8  16   2      245.63      321.19     71.35 o 
   9  16   2       48.58      114.32     53.17 o 
 -10  17   2       72.93       75.09     51.38 o 
  -9  17   2      294.38      295.12     66.82 o 
  -8  17   2      185.12      159.69     46.53 o 
  -7  17   2      165.15      204.28     52.69 o 
  -6  17   2        2.42      -11.18     35.41 o 
  -5  17   2      355.41      298.94     36.31 o 
  -4  17   2      737.30      694.34     29.38 o 
  -3  17   2      107.80      124.06     10.87 o 
  -2  17   2      371.77      466.54     18.67 o 
  -1  17   2     4032.15     3976.65     55.29 o 
   0  17   2      186.10      202.38     16.92 o 
   1  17   2      421.92      460.29     26.60 o 
   2  17   2      114.64       76.56     15.06 o 
   3  17   2      713.53      673.45     33.68 o 
   4  17   2      126.78      140.03     30.91 o 
   5  17   2       96.52      106.56     45.31 o 
   6  17   2      798.23      728.36     83.46 o 
   7  17   2       90.16      163.37     56.41 o 
   8  17   2       87.07      125.86     53.95 o 
   9  17   2       74.80      147.19     62.74 o 
 -10  18   2       48.69       83.88     52.15 o 
  -9  18   2        3.84       82.63     48.26 o 
  -8  18   2       87.55       41.71     43.96 o 
  -7  18   2      383.93      360.60     62.80 o 
  -6  18   2      525.16      521.51     67.96 o 
  -5  18   2      822.99      773.95     50.62 o 
  -4  18   2      509.36      541.94     22.97 o 
  -3  18   2      513.92      491.63     18.41 o 
  -2  18   2     3693.21     3817.32     49.64 o 
  -1  18   2     1655.89     1490.28     87.44 o 
   0  18   2      390.59      417.72     36.54 o 
   1  18   2     1041.75     1062.92     53.44 o 
   2  18   2       93.30      115.23     16.59 o 
   3  18   2      126.85      115.87     18.49 o 
   4  18   2      989.72     1021.16     57.79 o 
   5  18   2      209.36      165.24     47.68 o 
   6  18   2      331.35      407.18     68.65 o 
   7  18   2      817.09      800.21     92.12 o 
   8  18   2      296.00      275.49     63.37 o 
   9  18   2       23.22       67.14     51.41 o 
  -9  19   2       37.77       21.29     40.66 o 
  -8  19   2      200.03      268.77     60.44 o 
  -7  19   2       13.66       29.16     39.86 o 
  -6  19   2      300.78      306.55     55.48 o 
  -5  19   2      736.03      731.93     50.62 o 
  -4  19   2      124.77      138.83     13.88 o 
  -3  19   2      539.30      516.74     23.58 o 
  -2  19   2      493.23      524.02     21.06 o 
  -1  19   2     1033.19     1043.25     53.38 o 
   0  19   2      703.22      765.42     40.83 o 
   1  19   2      108.88      109.74     15.54 o 
   2  19   2      520.56      481.19     27.37 o 
   3  19   2      312.86      278.04     34.36 o 
   4  19   2      177.98      236.11     35.42 o 
   5  19   2      517.59      507.95     71.35 o 
   6  19   2      392.45      355.91     67.16 o 
   7  19   2      453.09      425.65     71.76 o 
   8  19   2       11.97      -19.46     36.26 o 
   9  19   2      225.93      152.06     62.31 o 
  -9  20   2       98.75       23.83     47.03 o 
  -8  20   2      142.88      153.99     54.93 o 
  -7  20   2       26.44       85.53     43.01 o 
  -6  20   2       16.94       37.71     36.61 o 
  -5  20   2      628.14      592.39     47.85 o 
  -4  20   2      102.87      142.83     13.75 o 
  -3  20   2      234.53      237.20     19.20 o 
  -2  20   2     1087.24     1015.01     28.61 o 
  -1  20   2      412.12      413.25     54.30 o 
   0  20   2      647.07      650.41     45.28 o 
   1  20   2      162.07      139.74     39.21 o 
   2  20   2      164.48      196.50     30.20 o 
   3  20   2      168.35      157.44     29.44 o 
   4  20   2      104.94      124.90     31.04 o 
   5  20   2     1196.38     1261.40    101.80 o 
   6  20   2       53.53       47.45     38.00 o 
   7  20   2      606.05      587.39     83.59 o 
   8  20   2       50.21      117.68     49.42 o 
   9  20   2       73.82       71.19     53.60 o 
  -9  21   2       46.29       -0.90     35.07 o 
  -8  21   2      165.94      250.49     58.54 o 
  -7  21   2      165.24      176.11     51.78 o 
  -6  21   2      246.25      157.20     45.34 o 
  -5  21   2      181.72      209.37     34.29 o 
  -4  21   2      205.37      200.80     18.43 o 
  -3  21   2      224.17      168.90     25.94 o 
  -2  21   2      243.05      226.88     16.06 o 
  -1  21   2      282.26      258.89     22.59 o 
   0  21   2     1158.04     1270.33     49.30 o 
   1  21   2      379.22      416.25     54.33 o 
   2  21   2      301.68      329.32     49.56 o 
   3  21   2      440.64      436.58     41.21 o 
   4  21   2      152.84      111.68     31.07 o 
   5  21   2      180.26      200.62     35.94 o 
   6  21   2      107.47      125.58     52.52 o 
   7  21   2      475.96      417.52     75.96 o 
   8  21   2      322.56      374.50     76.42 o 
   9  21   2       11.48      117.68     57.65 o 
  -9  22   2      110.73      139.93     54.82 o 
  -8  22   2      107.13      151.99     56.53 o 
  -7  22   2       20.82       11.66     33.09 o 
  -6  22   2     1465.56     1308.66    103.32 o 
  -5  22   2      154.92      182.55     31.66 o 
  -4  22   2       26.04       25.08     16.36 o 
  -3  22   2      122.52       88.82     27.09 o 
  -2  22   2        9.11       -4.97     10.35 o 
  -1  22   2      522.38      568.56     44.80 o 
   0  22   2      368.07      390.38     45.11 o 
   1  22   2      633.37      718.47     68.47 o 
   2  22   2      398.14      378.85     53.28 o 
   3  22   2      653.22      598.90     47.56 o 
   4  22   2      497.97      403.03     42.16 o 
   5  22   2      213.85      240.69     46.19 o 
   6  22   2      136.40      155.33     53.82 o 
   7  22   2        5.42        8.28     47.80 o 
   8  22   2       11.45      -50.06     50.06 o 
  -9  23   2       59.00       29.78     42.52 o 
  -8  23   2       85.20       47.48     38.48 o 
  -7  23   2        1.77       -0.89     35.49 o 
  -6  23   2      759.18      710.33     80.24 o 
  -5  23   2      190.52      195.54     24.47 o 
  -4  23   2      341.01      335.39     29.19 o 
  -3  23   2       66.38       90.67     19.11 o 
  -2  23   2      464.19      458.65     21.82 o 
  -1  23   2     1318.75     1479.22     45.81 o 
   0  23   2     1117.41     1124.12     84.75 o 
   1  23   2      440.71      474.99     60.23 o 
   2  23   2     1036.67     1078.12     81.62 o 
   3  23   2      150.31      143.43     30.98 o 
   4  23   2       97.45       99.84     30.92 o 
   5  23   2      122.19      186.48     35.02 o 
   6  23   2       61.03       78.26     45.47 o 
   7  23   2      580.53      581.79     85.13 o 
   8  23   2       64.17       75.61     46.97 o 
  -9  24   2      162.40      150.59     53.53 o 
  -8  24   2      198.88      254.48     64.96 o 
  -7  24   2      190.83      223.40     55.78 o 
  -6  24   2      490.43      522.23     69.68 o 
  -5  24   2       33.47       51.80     18.57 o 
  -4  24   2      248.55      260.98     33.61 o 
  -3  24   2      291.63      292.03     20.94 o 
  -2  24   2      293.02      293.00     18.97 o 
  -1  24   2     3184.79     3589.09    207.03 o 
   0  24   2      805.05      844.80     44.44 o 
   1  24   2       95.32       80.72     39.04 o 
   2  24   2      135.32      149.36     44.40 o 
   3  24   2      470.89      510.49     46.10 o 
   4  24   2      924.65      871.39     59.89 o 
   5  24   2      501.22      456.50     61.73 o 
   6  24   2       66.15      101.11     45.78 o 
   7  24   2       34.37       58.42     41.70 o 
   8  24   2       27.01       83.07     51.20 o 
  -9  25   2        1.66       10.83     43.66 o 
  -8  25   2      367.72      284.06     62.26 o 
  -7  25   2       39.48       61.81     41.41 o 
  -6  25   2       92.79       85.17     41.02 o 
  -5  25   2       93.10       93.08     20.08 o 
  -4  25   2      756.60      741.45     40.37 o 
  -3  25   2      307.09      330.00     21.17 o 
  -2  25   2       49.78       44.15     12.71 o 
  -1  25   2     1358.55     1387.43     77.99 o 
   0  25   2      108.43      162.77     35.45 o 
   1  25   2      102.18      196.19     46.92 o 
   2  25   2      241.50      240.23     51.07 o 
   3  25   2       34.72       37.74     25.56 o 
   4  25   2       93.93       98.54     27.80 o 
   5  25   2      102.13      109.33     33.83 o 
   6  25   2       23.27       51.53     44.95 o 
   7  25   2      287.76      254.99     62.40 o 
   8  25   2      237.83      225.35     66.30 o 
  -8  26   2        1.44       71.37     49.64 o 
  -7  26   2      284.45      332.71     65.26 o 
  -6  26   2       55.86      -10.70     36.88 o 
  -5  26   2       89.34       66.60     23.03 o 
  -4  26   2      384.27      385.48     31.70 o 
  -3  26   2      763.56      795.37     30.63 o 
  -2  26   2      484.04      482.60     32.01 o 
  -1  26   2       78.86      128.72     20.18 o 
   0  26   2      380.17      379.61     28.74 o 
   1  26   2       32.38       76.49     42.59 o 
   2  26   2      241.80      335.64     58.24 o 
   3  26   2      350.75      420.15     49.02 o 
   4  26   2      338.59      351.75     45.42 o 
   5  26   2      358.77      364.42     43.93 o 
   6  26   2       14.29      -53.15     53.15 o 
   7  26   2       31.74      -16.81     49.59 o 
   8  26   2       78.37      114.81     49.11 o 
  -8  27   2      274.87      242.85     61.24 o 
  -7  27   2       27.18      103.78     42.70 o 
  -6  27   2       92.10       95.46     38.56 o 
  -5  27   2       26.39       36.29     20.11 o 
  -4  27   2      207.75      172.73     23.90 o 
  -3  27   2       92.89      110.06     15.36 o 
  -2  27   2      685.89      627.78     31.36 o 
  -1  27   2      885.54      925.93     59.75 o 
   0  27   2      722.85      763.38     49.42 o 
   1  27   2      431.06      437.28     61.60 o 
   2  27   2      716.56      823.09     77.93 o 
   3  27   2      449.43      451.98     62.27 o 
   4  27   2     1453.09     1395.76     77.19 o 
   5  27   2       35.19       24.57     51.70 o 
   6  27   2      305.90      286.64     66.64 o 
   7  27   2       96.91      148.13     60.20 o 
  -8  28   2      271.87      321.85     74.11 o 
  -7  28   2       18.47        7.72     40.74 o 
  -6  28   2        8.03      -35.31     35.36 o 
  -5  28   2       47.73       45.89     19.36 o 
  -4  28   2       29.00       34.85     18.80 o 
  -3  28   2      229.85      241.96     33.76 o 
  -2  28   2      205.43      204.88     21.93 o 
  -1  28   2      182.83      203.31     22.56 o 
   0  28   2     2155.68     2194.11     80.58 o 
   1  28   2      351.85      385.61     59.35 o 
   2  28   2      116.25      196.39     47.20 o 
   3  28   2      580.35      515.78     66.23 o 
   4  28   2      526.09      638.98     66.60 o 
   5  28   2       76.42      136.15     64.34 o 
   6  28   2       88.10      142.04     53.10 o 
   7  28   2      181.65      285.72     69.47 o 
  -8  29   2      279.53      203.55     57.69 o 
  -7  29   2      178.56      186.13     51.25 o 
  -6  29   2       35.69       66.48     44.61 o 
  -5  29   2        2.70       17.86     18.69 o 
  -4  29   2      627.67      650.65     40.22 o 
  -3  29   2       70.98       81.60     19.91 o 
  -2  29   2      530.99      514.48     30.15 o 
  -1  29   2      439.09      418.09     63.28 o 
   0  29   2       49.72      123.08     23.29 o 
   1  29   2      292.68      352.33     59.40 o 
   2  29   2       29.71      125.60     41.83 o 
   3  29   2      808.06      840.61     84.89 o 
   4  29   2       29.04       34.59     27.56 o 
   5  29   2      148.31      175.21     35.57 o 
   6  29   2       38.73       71.63     38.60 o 
   7  29   2      151.49      126.82     52.81 o 
  -7  30   2        4.82       19.60     40.99 o 
  -6  30   2      107.71       74.16     39.11 o 
  -5  30   2       12.21       29.56     19.72 o 
  -4  30   2      269.97      239.37     27.86 o 
  -3  30   2      304.94      278.62     27.91 o 
  -2  30   2      260.85      244.82     23.41 o 
  -1  30   2      363.81      345.29     61.76 o 
   0  30   2      146.91      148.10     22.59 o 
   1  30   2      594.03      586.66     74.18 o 
   2  30   2      481.31      453.51     68.15 o 
   3  30   2      294.44      261.87     56.13 o 
   4  30   2       28.75       27.25     23.06 o 
   5  30   2       40.23       44.15     72.45 o 
   6  30   2        5.13      -35.50     40.72 o 
   7  30   2       17.88      -29.68     42.93 o 
  -7  31   2       62.06      102.20     50.07 o 
  -6  31   2       23.48       13.02     36.00 o 
  -5  31   2      365.62      328.46     33.05 o 
  -4  31   2        9.26        5.53     17.97 o 
  -3  31   2      433.51      425.59     34.04 o 
  -2  31   2      236.93      219.79     32.59 o 
  -1  31   2       60.71       73.67     18.15 o 
   0  31   2      756.20      766.01     40.88 o 
   1  31   2      187.07      221.27     53.64 o 
   2  31   2     1619.56     1661.01    118.45 o 
   3  31   2      125.90      141.04     49.46 o 
   4  31   2       94.73       92.40     44.93 o 
   5  31   2       78.99       57.93     33.19 o 
   6  31   2      356.89      330.86     73.76 o 
   7  31   2        2.14      -18.09     42.32 o 
  -7  32   2       99.13       66.46     48.97 o 
  -6  32   2      158.25      166.29     54.23 o 
  -5  32   2        8.44       28.31     19.85 o 
  -4  32   2       29.75       12.69     19.82 o 
  -3  32   2      526.10      472.71     43.86 o 
  -2  32   2      480.73      489.60     44.15 o 
  -1  32   2       38.44       35.72     22.13 o 
   0  32   2      759.98      742.16     40.17 o 
   1  32   2       17.13       33.53     24.75 o 
   2  32   2      172.12      137.85     44.63 o 
   3  32   2      360.52      360.19     63.35 o 
   4  32   2      422.41      423.67     68.75 o 
   5  32   2      381.77      337.79     53.69 o 
   6  32   2       63.28      113.24     38.17 o 
  -7  33   2       60.45       51.01     45.73 o 
  -6  33   2       13.42       36.54     36.57 o 
  -5  33   2       77.72       60.08     29.60 o 
  -4  33   2      788.42      760.61     45.78 o 
  -3  33   2        0.70       18.86     22.46 o 
  -2  33   2       72.01       61.33     24.05 o 
  -1  33   2       12.66       -7.67     19.68 o 
   0  33   2      109.38      137.98     22.00 o 
   1  33   2      133.41      157.50     32.06 o 
   2  33   2      191.94      172.53     49.05 o 
   3  33   2       13.37       57.58     39.10 o 
   4  33   2       82.68       66.68     41.34 o 
   5  33   2      110.24      171.12     38.86 o 
   6  33   2       82.65       90.06     51.75 o 
  -6  34   2       60.94       80.87     45.84 o 
  -5  34   2       33.31       22.07     31.18 o 
  -4  34   2       19.29       43.35     20.84 o 
  -3  34   2      306.94      334.41     39.75 o 
  -2  34   2      476.65      531.36     62.76 o 
  -1  34   2      137.57      125.01     29.05 o 
   0  34   2      201.33      202.76     45.81 o 
   1  34   2      394.00      469.23    120.55 o 
   2  34   2       66.17       58.81     42.56 o 
   3  34   2      109.23      178.14     50.37 o 
   4  34   2       44.55       11.68     32.29 o 
   5  34   2      117.65       79.78     32.88 o 
   6  34   2       92.74      185.89     54.04 o 
  -6  35   2       34.21       48.60     40.57 o 
  -5  35   2       63.99       54.91     39.70 o 
  -4  35   2       16.40        4.87     24.62 o 
  -3  35   2      392.95      382.03     42.16 o 
  -2  35   2        3.95        3.64     20.98 o 
  -1  35   2      316.30      311.57     32.80 o 
   0  35   2       54.01       30.28     40.21 o 
   1  35   2      510.99      459.65     47.35 o 
   2  35   2       31.21      -16.29     38.57 o 
   3  35   2      378.33      383.52     67.75 o 
   4  35   2       17.13      -32.76     32.76 o 
   5  35   2       54.02       34.26     40.68 o 
  -5  36   2       16.13       16.18     20.51 o 
  -4  36   2      122.03      148.92     31.21 o 
  -3  36   2       33.29       37.36     23.31 o 
  -2  36   2        2.57      -23.97     23.97 o 
  -1  36   2       90.57      100.89     28.61 o 
   0  36   2       20.47       57.16     54.18 o 
   1  36   2       26.76       73.22     28.17 o 
   2  36   2       25.48       62.36     86.48 o 
   3  36   2      346.82      340.83     67.30 o 
   4  36   2      314.51      438.53     70.83 o 
   5  36   2       33.59       41.12     37.40 o 
  -5  37   2       75.62       80.04     41.36 o 
  -4  37   2      161.24      144.99     33.10 o 
  -3  37   2       53.21       45.80     27.29 o 
  -2  37   2       64.32       49.62     25.05 o 
  -1  37   2        3.69       26.53     20.94 o 
   0  37   2       99.58      104.76     25.02 o 
   1  37   2       62.89       57.26     28.65 o 
   2  37   2       26.69       88.99     29.41 o 
   3  37   2       24.66       38.16     40.45 o 
   4  37   2      441.90      398.44     70.87 o 
  -5  38   2        8.23       -3.80     37.74 o 
  -4  38   2      146.32      127.73     32.57 o 
  -3  38   2       36.87       53.61     50.40 o 
  -2  38   2        8.78       13.82     26.47 o 
  -1  38   2       20.61       22.94     21.40 o 
   0  38   2       20.86       -0.13     19.99 o 
   1  38   2       28.38       53.63     27.44 o 
   2  38   2       74.30       54.61     48.29 o 
   3  38   2       39.55       16.40     38.07 o 
   4  38   2       10.46       41.92     32.35 o 
  -4  39   2      377.88      351.05     67.66 o 
  -3  39   2       45.78       21.33     22.44 o 
  -2  39   2      125.04       89.95     37.59 o 
  -1  39   2      119.94      151.91     38.78 o 
   0  39   2        2.43        0.19     23.61 o 
   1  39   2       99.79      136.25     37.30 o 
   2  39   2       94.75      101.56     62.36 o 
   3  39   2       13.93       99.73     50.51 o 
  -3  40   2      143.31      160.43     32.88 o 
  -2  40   2       16.82       10.01     21.75 o 
  -1  40   2       80.73       78.02     25.70 o 
   0  40   2       69.13       61.96     23.71 o 
   1  40   2       17.91      -13.17     25.61 o 
   2  40   2       36.32      -52.59     52.59 o 
   3  40   2       34.70       48.09     44.51 o 
  -2  41   2       91.33       43.98     33.51 o 
  -1  41   2      130.82      141.67     28.60 o 
   0  41   2       27.62       23.99     21.21 o 
   1  41   2      219.10      256.29     41.16 o 
   2  41   2       38.50      -41.86     41.86 o 
  -1  42   2       17.53       12.68     25.98 o 
   0  42   2       20.88       26.25     32.41 o 
  -2 -41   3       45.41       91.34     48.52 o 
  -1 -41   3       35.15       18.23     31.60 o 
   0 -41   3       35.26       49.51     27.22 o 
   1 -41   3       70.00       77.38     31.76 o 
  -3 -40   3       41.97       25.32     45.17 o 
  -2 -40   3        4.89       29.11     37.45 o 
  -1 -40   3        2.35       43.30     43.96 o 
   0 -40   3       35.93       74.52     43.36 o 
   1 -40   3      202.19      174.76     37.69 o 
   2 -40   3      101.25       81.06     29.92 o 
  -4 -39   3      298.51      346.02     74.39 o 
  -3 -39   3        1.98       32.84     45.28 o 
  -2 -39   3       38.57       52.42     37.13 o 
  -1 -39   3      131.05      140.51     50.79 o 
   0 -39   3        9.67       51.07     46.20 o 
   1 -39   3       73.97       91.41     30.29 o 
   2 -39   3      132.49      145.16     33.30 o 
   3 -39   3      612.17      672.82     64.84 o 
  -4 -38   3       41.45       67.98     45.15 o 
  -3 -38   3       69.35       37.45     38.73 o 
  -2 -38   3      134.01      135.63     42.57 o 
  -1 -38   3      165.98      173.99     49.03 o 
   0 -38   3       32.55      -24.72     30.23 o 
   1 -38   3       13.66      -31.51     39.58 o 
   2 -38   3       43.31       84.78     31.54 o 
   3 -38   3      252.70      410.40     51.73 o 
  -5 -37   3      129.43      184.12     57.03 o 
  -4 -37   3      133.06      146.78     53.12 o 
  -3 -37   3      185.42      215.81     60.15 o 
  -2 -37   3       42.03      144.56     48.06 o 
  -1 -37   3       67.31       46.93     33.99 o 
   0 -37   3       42.54       80.56     42.20 o 
   1 -37   3       41.24       10.85     35.26 o 
   2 -37   3      292.03      282.45     60.46 o 
   3 -37   3       71.49      135.84     36.37 o 
   4 -37   3       44.68       31.65     28.66 o 
  -5 -36   3      632.83      578.00     85.55 o 
  -4 -36   3      319.74      292.45     66.62 o 
  -3 -36   3       16.84       25.99     43.94 o 
  -2 -36   3      297.03      355.20     61.57 o 
  -1 -36   3       93.11       74.04     40.45 o 
   0 -36   3        1.56       -5.55     33.03 o 
   1 -36   3      105.79      116.93     42.77 o 
   2 -36   3      105.36       90.43     25.42 o 
   3 -36   3      142.45      179.95     29.32 o 
   4 -36   3       29.63       62.12     29.22 o 
  -6 -35   3       44.92       90.28     51.97 o 
  -5 -35   3       69.19       65.77     51.80 o 
  -4 -35   3      709.81      759.79     93.77 o 
  -3 -35   3       96.68       75.17     44.89 o 
  -2 -35   3      159.07      246.25     56.54 o 
  -1 -35   3        6.94       35.67     37.02 o 
   0 -35   3       68.25      123.93     44.63 o 
   1 -35   3      121.42      129.65     47.75 o 
   2 -35   3       62.57      119.37     49.09 o 
   3 -35   3       89.15       99.87     24.73 o 
   4 -35   3       38.24       39.32     25.87 o 
   5 -35   3        3.14      -28.30     28.30 o 
  -6 -34   3      135.04      211.57     64.90 o 
  -5 -34   3       91.53       80.09     44.32 o 
  -4 -34   3       21.08      122.13     52.53 o 
  -3 -34   3      128.15      110.54     48.12 o 
  -2 -34   3       51.44      102.62     43.00 o 
  -1 -34   3       92.62      103.09     42.28 o 
   0 -34   3       66.71      103.97     43.75 o 
   1 -34   3       34.58       66.58     40.58 o 
   2 -34   3      120.42      139.85     35.80 o 
   3 -34   3       36.24       46.30     23.05 o 
   4 -34   3      168.21      214.94     40.55 o 
   5 -34   3       56.94       94.16     34.29 o 
  -6 -33   3       66.73      128.40     52.13 o 
  -5 -33   3       89.50       63.30     47.08 o 
  -4 -33   3       11.17       80.55     50.44 o 
  -3 -33   3      353.43      397.83     67.02 o 
  -2 -33   3      294.12      248.71     49.87 o 
  -1 -33   3      213.25      227.44     49.29 o 
   0 -33   3      159.89      155.95     42.20 o 
   1 -33   3       12.75       41.30     28.61 o 
   2 -33   3      112.98      118.43     31.77 o 
   3 -33   3      188.41      195.96     27.73 o 
   4 -33   3       89.15      116.70     35.85 o 
   5 -33   3      117.39      139.43     37.05 o 
   6 -33   3      303.03      337.88     47.47 o 
  -7 -32   3       65.62       35.55     44.11 o 
  -6 -32   3      114.63      189.57     59.50 o 
  -5 -32   3       19.11       57.72     45.54 o 
  -4 -32   3       85.13       90.43     44.11 o 
  -3 -32   3       89.35      126.75     52.96 o 
  -2 -32   3       80.62      126.34     44.21 o 
  -1 -32   3       41.09      112.91     41.51 o 
   0 -32   3       18.36       28.59     35.22 o 
   1 -32   3      213.85      224.93     45.75 o 
   2 -32   3       31.73       59.16     27.69 o 
   3 -32   3      133.91      139.18     34.95 o 
   4 -32   3       31.48       81.71     51.15 o 
   5 -32   3       33.52       69.86     29.21 o 
   6 -32   3       50.59       87.46     56.66 o 
  -7 -31   3      289.49      312.17     70.96 o 
  -6 -31   3       75.83      126.44     55.70 o 
  -5 -31   3      108.87       65.14     44.93 o 
  -4 -31   3      129.89      112.28     43.86 o 
  -3 -31   3       36.43       31.52     37.94 o 
  -2 -31   3       48.32       57.51     35.39 o 
  -1 -31   3      387.66      331.04     53.67 o 
   0 -31   3       72.09       86.73     41.43 o 
   1 -31   3      261.14      259.01     38.61 o 
   2 -31   3       34.44       21.75     24.56 o 
   3 -31   3      273.75      310.96     44.49 o 
   4 -31   3      234.95      212.08     38.14 o 
   5 -31   3      269.33      225.66     37.69 o 
   6 -31   3       78.92       88.20     31.29 o 
  -7 -30   3       40.03       48.69     42.12 o 
  -6 -30   3      247.21      271.87     64.69 o 
  -5 -30   3      253.32      360.12     68.53 o 
  -4 -30   3       40.91       16.15     33.88 o 
  -3 -30   3       41.14       75.45     40.03 o 
  -2 -30   3       56.93       72.04     34.50 o 
  -1 -30   3      114.58       96.79     40.41 o 
   0 -30   3      607.61      552.96     67.44 o 
   1 -30   3      339.95      405.72    103.21 o 
   2 -30   3       44.67       63.83     27.76 o 
   3 -30   3      382.57      367.07     45.00 o 
   4 -30   3      422.47      452.47    110.07 o 
   5 -30   3       21.89       27.97     26.28 o 
   6 -30   3      149.91      145.54     33.02 o 
  -8 -29   3       78.82       67.10     53.67 o 
  -7 -29   3       84.82        7.00     45.86 o 
  -6 -29   3        7.89       67.03     41.88 o 
  -5 -29   3       10.14       19.67     41.26 o 
  -4 -29   3      108.24       60.17     39.47 o 
  -3 -29   3      194.64      189.52     48.46 o 
  -2 -29   3       60.46       53.35     34.32 o 
  -1 -29   3       66.35       53.36     34.29 o 
   0 -29   3      233.35      312.98     56.75 o 
   1 -29   3     1313.12     1322.37     70.92 o 
   2 -29   3      104.27       94.40     28.03 o 
   3 -29   3      160.81      177.24     34.67 o 
   4 -29   3       64.28       61.98     28.60 o 
   5 -29   3      143.57      164.65     35.06 o 
   6 -29   3      719.56      851.93     64.45 o 
   7 -29   3       76.80       60.97     30.09 o 
  -8 -28   3        9.10      -29.92     43.49 o 
  -7 -28   3      251.05      225.96     60.46 o 
  -6 -28   3      106.39       20.51     39.32 o 
  -5 -28   3       72.71       66.13     43.61 o 
  -4 -28   3      253.38      315.80     58.94 o 
  -3 -28   3       96.71       53.29     40.05 o 
  -2 -28   3       71.27      127.88     39.53 o 
  -1 -28   3     1586.23     1406.15     96.14 o 
   0 -28   3      716.09      655.55     34.57 o 
   1 -28   3     1174.41     1161.25     66.83 o 
   2 -28   3      119.41      110.31     30.52 o 
   3 -28   3       88.68       76.07     27.96 o 
   4 -28   3      959.32      873.67     82.29 o 
   5 -28   3       57.76       64.86     27.71 o 
   6 -28   3      114.15      196.37     39.50 o 
   7 -28   3       22.96       32.76     19.88 o 
  -8 -27   3       66.73       48.80     47.24 o 
  -7 -27   3       99.06       85.42     46.34 o 
  -6 -27   3        5.77       12.02     34.70 o 
  -5 -27   3       14.32       16.02     38.28 o 
  -4 -27   3      292.11      256.78     54.92 o 
  -3 -27   3       30.30       21.99     36.44 o 
  -2 -27   3      544.08      425.75     53.89 o 
  -1 -27   3      744.29      816.39     74.59 o 
   0 -27   3      532.20      464.14     29.54 o 
   1 -27   3      246.37      257.26     46.19 o 
   2 -27   3      202.62      204.50     35.96 o 
   3 -27   3      216.49      181.71     33.58 o 
   4 -27   3      365.65      357.43     29.89 o 
   5 -27   3       19.55      -15.35     26.68 o 
   6 -27   3       51.54       46.24     22.70 o 
   7 -27   3      154.09      103.87     35.74 o 
  -8 -26   3      452.87      494.60     79.05 o 
  -7 -26   3      103.33       84.29     40.50 o 
  -6 -26   3       33.30      -19.24     37.69 o 
  -5 -26   3      123.52      118.00     45.01 o 
  -4 -26   3       15.06       77.82     43.43 o 
  -3 -26   3       99.32      108.26     41.46 o 
  -2 -26   3       88.75      133.22     41.51 o 
  -1 -26   3      368.25      421.40     57.50 o 
   0 -26   3      123.00      123.27     31.24 o 
   1 -26   3      450.24      427.19     27.87 o 
   2 -26   3      115.20      125.97     19.35 o 
   3 -26   3      244.50      221.86     34.78 o 
   4 -26   3       23.00       22.90     16.48 o 
   5 -26   3      270.67      206.11     55.94 o 
   6 -26   3      151.28      143.55     25.53 o 
   7 -26   3      180.95      183.09     27.57 o 
  -8 -25   3       36.18       50.20     44.50 o 
  -7 -25   3      217.88      213.40     59.80 o 
  -6 -25   3       25.09       56.15     38.95 o 
  -5 -25   3      292.61      280.89     59.07 o 
  -4 -25   3      320.68      342.51     57.19 o 
  -3 -25   3      281.59      203.36     50.46 o 
  -2 -25   3     1848.60     1891.32    101.01 o 
  -1 -25   3      334.72      313.91     49.29 o 
   0 -25   3       77.16      101.46     28.82 o 
   1 -25   3      132.64      150.31     19.27 o 
   2 -25   3     2989.61     2989.83     67.10 o 
   3 -25   3      306.42      255.25     28.17 o 
   4 -25   3      322.34      324.67     40.20 o 
   5 -25   3       28.14       16.68     23.40 o 
   6 -25   3      360.06      350.52     33.85 o 
   7 -25   3       28.84       -7.56     19.37 o 
   8 -25   3       95.97      158.67     52.76 o 
  -9 -24   3       54.41       96.88     56.88 o 
  -8 -24   3       68.68       87.52     45.36 o 
  -7 -24   3      174.93      188.51     53.56 o 
  -6 -24   3       21.15        6.03     39.17 o 
  -5 -24   3       54.74      100.08     41.03 o 
  -4 -24   3       44.57       62.60     42.93 o 
  -3 -24   3     1031.02      977.84     84.39 o 
  -2 -24   3      753.39      752.77     67.64 o 
  -1 -24   3      348.58      446.36     54.40 o 
   0 -24   3       35.35       68.80     32.92 o 
   1 -24   3      309.55      318.58     24.53 o 
   2 -24   3     1147.11     1081.55     42.15 o 
   3 -24   3      450.40      469.40     30.13 o 
   4 -24   3      336.83      328.52     28.63 o 
   5 -24   3      109.82       95.10     24.94 o 
   6 -24   3      244.45      233.45     28.40 o 
   7 -24   3      159.05      144.12     39.62 o 
   8 -24   3       19.81        2.54     34.10 o 
  -9 -23   3      114.74      101.54     53.08 o 
  -8 -23   3      115.92      173.04     34.44 o 
  -7 -23   3      189.59      166.81     51.32 o 
  -6 -23   3      326.15      271.84     57.89 o 
  -5 -23   3      109.27      132.29     46.11 o 
  -4 -23   3      302.10      278.68     51.30 o 
  -3 -23   3      230.33      258.34     56.78 o 
  -2 -23   3      244.75      283.33     46.34 o 
  -1 -23   3      782.17      856.69     72.58 o 
   0 -23   3     2095.43     1959.93     49.24 o 
   1 -23   3      107.67       98.20     12.10 o 
   2 -23   3       31.38       21.91     16.29 o 
   3 -23   3     1248.19     1278.35     52.05 o 
   4 -23   3      100.97       89.85     19.74 o 
   5 -23   3      387.79      350.38     29.05 o 
   6 -23   3       12.45       -5.60     17.96 o 
   7 -23   3        5.41        4.88     16.89 o 
   8 -23   3      243.02      145.41     50.50 o 
  -9 -22   3       18.81       30.19     38.10 o 
  -8 -22   3      282.67      311.06     40.04 o 
  -7 -22   3      878.92      782.89     86.11 o 
  -6 -22   3       28.69      121.37     45.54 o 
  -5 -22   3      260.16      293.21     60.00 o 
  -4 -22   3      169.93      151.88     46.93 o 
  -3 -22   3     1331.39     1336.69     95.50 o 
  -2 -22   3      663.79      658.38     48.10 o 
  -1 -22   3     2042.59     2164.87     73.69 o 
   0 -22   3      566.69      606.10     44.22 o 
   1 -22   3      138.69      128.76     13.03 o 
   2 -22   3      382.94      359.72     20.78 o 
   3 -22   3      175.25      154.80     20.48 o 
   4 -22   3     1280.27     1289.08     48.76 o 
   5 -22   3      235.27      246.55     25.69 o 
   6 -22   3       52.96       37.30     13.86 o 
   7 -22   3       64.50      114.26     22.63 o 
   8 -22   3      252.34      205.59     54.36 o 
  -9 -21   3      104.49      114.73     45.83 o 
  -8 -21   3       72.46       64.45     27.78 o 
  -7 -21   3      165.30      183.37     34.66 o 
  -6 -21   3      246.40      235.80     54.15 o 
  -5 -21   3      745.85      790.81     81.87 o 
  -4 -21   3      340.45      414.40     61.76 o 
  -3 -21   3       73.98       94.35     46.11 o 
  -2 -21   3      452.67      545.98     42.01 o 
  -1 -21   3     1660.89     1665.40     58.07 o 
   0 -21   3      257.92      231.12     18.25 o 
   1 -21   3      562.23      535.76     21.53 o 
   2 -21   3      773.31      826.87     36.01 o 
   3 -21   3      125.80      140.43     19.65 o 
   4 -21   3      268.19      277.78     25.78 o 
   5 -21   3      890.99      864.39     41.80 o 
   6 -21   3       13.87        7.73     13.70 o 
   7 -21   3       58.80       44.93     15.29 o 
   8 -21   3       96.63       73.36     38.39 o 
  -9 -20   3      112.70      251.80     61.91 o 
  -8 -20   3      134.59      177.52     32.55 o 
  -7 -20   3      115.82      175.59     54.80 o 
  -6 -20   3     1764.59     1749.04    115.27 o 
  -5 -20   3      237.00      264.43     55.47 o 
  -4 -20   3      127.43      144.82     45.57 o 
  -3 -20   3     1532.23     1612.19     99.17 o 
  -2 -20   3     3551.74     3587.47    136.78 o 
  -1 -20   3     1013.57      998.35     62.96 o 
   0 -20   3      293.94      271.24     22.15 o 
   1 -20   3      478.03      480.88     20.12 o 
   2 -20   3      315.38      302.48     23.48 o 
   3 -20   3     1191.61     1151.90     43.26 o 
   4 -20   3      319.43      353.02     27.72 o 
   5 -20   3      279.28      277.51     26.36 o 
   6 -20   3      603.20      600.50     27.59 o 
   7 -20   3      145.57      137.40     19.04 o 
   8 -20   3       55.14       64.65     42.39 o 
  -9 -19   3      160.09      220.18     58.20 o 
  -8 -19   3      234.32      238.22     34.75 o 
  -7 -19   3      318.32      314.59     37.04 o 
  -6 -19   3      888.19      888.13     84.31 o 
  -5 -19   3      423.08      382.78     57.86 o 
  -4 -19   3      271.01      339.01     56.68 o 
  -3 -19   3      213.61      350.74     57.27 o 
  -2 -19   3     1381.05     1552.85     92.27 o 
  -1 -19   3     1510.67     1624.65     41.90 o 
   0 -19   3     2273.89     2290.33     39.30 o 
   1 -19   3      639.48      607.24     27.35 o 
   2 -19   3      707.97      655.10     32.12 o 
   3 -19   3      284.45      294.01     24.95 o 
   4 -19   3      786.71      719.82     47.52 o 
   5 -19   3      657.00      658.46     29.51 o 
   6 -19   3       44.44       49.54     12.57 o 
   7 -19   3      237.95      222.70     22.47 o 
   8 -19   3      207.77      192.14     50.91 o 
 -10 -18   3       66.40      100.78     52.63 o 
  -9 -18   3        3.91      130.89     52.88 o 
  -8 -18   3       12.60       35.79     46.16 o 
  -7 -18   3      115.66      162.45     29.53 o 
  -6 -18   3      219.19      207.43     38.71 o 
  -5 -18   3       52.94       20.71     36.27 o 
  -4 -18   3      160.11      210.20     49.81 o 
  -3 -18   3      229.29      163.54     42.47 o 
  -2 -18   3      605.40      593.03     58.91 o 
  -1 -18   3     1749.16     1802.49     42.57 o 
   0 -18   3     1134.58     1136.99     27.19 o 
   1 -18   3      746.73      687.76     21.81 o 
   2 -18   3      496.39      500.59     28.38 o 
   3 -18   3       43.77       51.56     16.18 o 
   4 -18   3     1322.95     1304.95     48.19 o 
   5 -18   3       58.68       59.87     13.02 o 
   6 -18   3      169.02      189.71     17.50 o 
   7 -18   3      183.86      167.04     17.33 o 
   8 -18   3      412.40      402.91     67.72 o 
   9 -18   3      207.85      161.41     47.87 o 
 -10 -17   3      112.44      117.08     50.25 o 
  -9 -17   3      111.91      119.84     51.42 o 
  -8 -17   3      142.36      181.72     34.25 o 
  -7 -17   3      315.94      305.07     36.25 o 
  -6 -17   3       49.82       66.69     25.85 o 
  -5 -17   3      778.06      765.41     75.79 o 
  -4 -17   3       91.23      159.80     43.32 o 
  -3 -17   3      464.04      433.74     55.32 o 
  -2 -17   3      152.71      229.08     44.61 o 
  -1 -17   3      533.01      549.47     23.87 o 
   0 -17   3      374.74      390.57     22.51 o 
   1 -17   3     1132.77     1181.32     26.69 o 
   2 -17   3      161.06      153.76     18.60 o 
   3 -17   3     1284.56     1307.31     70.41 o 
   4 -17   3      347.18      368.57     27.62 o 
   5 -17   3       48.40       77.83     15.18 o 
   6 -17   3      340.95      338.45     21.44 o 
   7 -17   3       23.06       44.78     12.46 o 
   8 -17   3       51.76       59.09     22.91 o 
   9 -17   3      115.38      128.11     48.68 o 
 -10 -16   3      142.60       99.76     51.62 o 
  -9 -16   3      217.59      308.07     65.87 o 
  -8 -16   3      231.06      293.87     35.09 o 
  -7 -16   3       91.49       93.03     25.80 o 
  -6 -16   3      594.17      640.22     45.62 o 
  -5 -16   3       36.12        6.64     37.94 o 
  -4 -16   3      830.14      806.62     71.49 o 
  -3 -16   3      787.65      816.92     67.52 o 
  -2 -16   3     2084.82     2106.93     57.23 o 
  -1 -16   3      447.83      435.59     21.17 o 
   0 -16   3     1512.64     1587.65     29.11 o 
   1 -16   3      730.28      763.67     23.72 o 
   2 -16   3      646.29      646.40     30.82 o 
   3 -16   3     1480.27     1533.67     75.00 o 
   4 -16   3      453.78      447.54     23.21 o 
   5 -16   3     1786.04     1625.20     68.39 o 
   6 -16   3      102.39       88.43     13.78 o 
   7 -16   3      519.58      526.87     26.59 o 
   8 -16   3      190.55      143.42     21.76 o 
   9 -16   3       28.03       22.04     38.33 o 
 -10 -15   3       18.55      142.59     53.07 o 
  -9 -15   3      246.16      303.81     62.47 o 
  -8 -15   3       84.44       76.29     38.48 o 
  -7 -15   3       22.03       51.16     23.09 o 
  -6 -15   3      205.53      239.08     30.86 o 
  -5 -15   3       41.13       29.56     34.64 o 
  -4 -15   3      207.29      192.19     40.01 o 
  -3 -15   3      479.24      472.61     52.12 o 
  -2 -15   3     1238.08     1213.85     43.51 o 
  -1 -15   3      532.61      522.84     21.80 o 
   0 -15   3      876.96      900.92     21.13 o 
   1 -15   3     1062.24     1040.97     27.42 o 
   2 -15   3     1364.97     1300.58     41.39 o 
   3 -15   3     1810.15     1783.66     50.30 o 
   4 -15   3      210.10      240.58     15.19 o 
   5 -15   3     2057.12     1988.54     48.28 o 
   6 -15   3      303.76      318.61     20.40 o 
   7 -15   3      109.11      124.02     15.88 o 
   8 -15   3      138.63      130.52     24.02 o 
   9 -15   3       77.28       77.21     40.95 o 
 -10 -14   3      115.14      141.99     56.53 o 
  -9 -14   3      187.12      231.92     58.37 o 
  -8 -14   3      163.44      146.96     30.99 o 
  -7 -14   3      307.30      376.31     51.10 o 
  -6 -14   3      294.57      328.39     42.31 o 
  -5 -14   3      106.03       75.37     35.19 o 
  -4 -14   3      533.90      523.33     55.44 o 
  -3 -14   3      217.91      198.04     39.15 o 
  -2 -14   3     2487.86     2671.68    103.19 o 
  -1 -14   3       80.50       73.44     14.64 o 
   0 -14   3     1419.66     1377.72     34.34 o 
   1 -14   3     2883.33     2790.23     58.00 o 
   2 -14   3     1193.87     1120.46     50.13 o 
   3 -14   3      486.54      521.50     21.89 o 
   4 -14   3      924.41      887.05     25.03 o 
   5 -14   3       40.62       57.26     12.10 o 
   6 -14   3      343.35      364.51     23.64 o 
   7 -14   3       52.19       49.62     12.28 o 
   8 -14   3      350.35      434.46     35.03 o 
   9 -14   3       13.91       23.87     36.27 o 
 -10 -13   3      430.54      437.70     72.81 o 
  -9 -13   3      119.31       70.13     43.73 o 
  -8 -13   3       89.68      113.50     24.64 o 
  -7 -13   3      104.40      142.65     35.17 o 
  -6 -13   3      526.35      515.80     37.97 o 
  -5 -13   3      479.41      476.40     35.00 o 
  -4 -13   3      329.69      340.09     41.90 o 
  -3 -13   3      238.79      197.71     80.88 o 
  -2 -13   3      468.55      510.81     72.07 o 
  -1 -13   3      706.88      699.53     20.51 o 
   0 -13   3     1987.67     2010.07     49.09 o 
   1 -13   3     2010.21     2155.79     40.85 o 
   2 -13   3     2623.11     2627.42     56.41 o 
   3 -13   3     1619.99     1684.58     36.43 o 
   4 -13   3       11.71       23.13      9.80 o 
   5 -13   3      575.46      520.62     22.67 o 
   6 -13   3      457.41      532.20     26.12 o 
   7 -13   3      100.29       90.02     18.70 o 
   8 -13   3       19.76       39.31     19.42 o 
   9 -13   3       44.86       56.54     25.10 o 
 -10 -12   3        1.66       45.29     45.23 o 
  -9 -12   3       38.79        8.61     37.86 o 
  -8 -12   3       47.20       43.49     19.70 o 
  -7 -12   3      137.68      146.05     41.36 o 
  -6 -12   3      740.72      722.91     42.65 o 
  -5 -12   3      182.93      196.00     25.52 o 
  -4 -12   3       99.25      102.85     32.94 o 
  -3 -12   3      246.40      354.67     23.38 o 
  -2 -12   3      591.34      618.53     32.09 o 
  -1 -12   3     4487.30     4375.51     79.96 o 
   0 -12   3     2183.25     2163.48     48.05 o 
   1 -12   3      453.33      425.73     23.79 o 
   2 -12   3     3392.11     3421.60     46.29 o 
   3 -12   3     1404.37     1430.12     36.52 o 
   4 -12   3      957.45      969.44     26.53 o 
   5 -12   3      317.77      298.30     24.83 o 
   6 -12   3      234.60      234.62     19.22 o 
   7 -12   3      179.54      166.45     17.42 o 
   8 -12   3       99.68      164.61     30.59 o 
   9 -12   3       82.34       76.49     27.12 o 
 -10 -11   3      198.60      141.94     54.84 o 
  -9 -11   3       93.34      106.87     42.74 o 
  -8 -11   3       68.47      140.30     49.35 o 
  -7 -11   3      530.31      557.06     39.79 o 
  -6 -11   3        0.75       29.19     19.56 o 
  -5 -11   3     1564.48     1472.19     54.23 o 
  -4 -11   3     1506.92     1616.04     51.10 o 
  -3 -11   3      474.93      544.11     26.97 o 
  -2 -11   3     1711.70     1633.05     51.50 o 
  -1 -11   3     3280.42     3304.82     86.13 o 
   0 -11   3     3036.96     3209.60     65.66 o 
   1 -11   3      132.34      174.54     13.97 o 
   2 -11   3      227.66      238.49     14.13 o 
   3 -11   3      263.92      257.57     22.84 o 
   4 -11   3      282.59      308.02     15.58 o 
   5 -11   3      983.47     1020.14     25.35 o 
   6 -11   3       68.66       63.31     13.31 o 
   7 -11   3        6.48       17.29     13.74 o 
   8 -11   3      144.93      217.90     32.95 o 
   9 -11   3       34.76        5.73     32.29 o 
 -10 -10   3      186.00      144.74     50.09 o 
  -9 -10   3       18.13       -0.20     40.28 o 
  -8 -10   3      298.55      211.13     50.84 o 
  -7 -10   3      530.87      526.08     38.57 o 
  -6 -10   3       15.86       32.61     18.00 o 
  -5 -10   3     1688.62     1713.59     56.45 o 
  -4 -10   3      514.12      475.43     28.71 o 
  -3 -10   3     3078.66     3218.45    108.33 o 
  -2 -10   3      373.74      482.55     30.17 o 
  -1 -10   3       50.93       44.61      6.43 o 
   0 -10   3     4612.39     4543.41     75.32 o 
   1 -10   3      115.03       80.78     12.94 o 
   2 -10   3     1184.47     1153.39     27.72 o 
   3 -10   3     3657.43     3887.18     67.91 o 
   4 -10   3      535.56      541.13     19.09 o 
   5 -10   3      435.10      449.49     22.21 o 
   6 -10   3      568.35      553.94     25.55 o 
   7 -10   3       21.71       25.81     19.57 o 
   8 -10   3      239.97      271.28     36.06 o 
   9 -10   3      100.23      147.32     43.90 o 
 -10  -9   3        9.22      -37.77     41.46 o 
  -9  -9   3      228.74      169.16     48.61 o 
  -8  -9   3        1.19       -4.50     35.16 o 
  -7  -9   3      459.41      466.95     35.41 o 
  -6  -9   3      405.71      416.96     46.40 o 
  -5  -9   3      612.06      572.23     33.63 o 
  -4  -9   3      861.81      830.53     35.69 o 
  -3  -9   3      602.98      682.15     27.56 o 
  -2  -9   3     5085.20     5440.49     77.33 o 
  -1  -9   3      688.07      700.59     33.05 o 
   0  -9   3      395.44      446.84     24.90 o 
   1  -9   3      254.21      246.59     16.48 o 
   2  -9   3      585.95      614.54     21.10 o 
   3  -9   3     1193.66     1276.49     25.37 o 
   4  -9   3      408.30      379.34     15.44 o 
   5  -9   3       17.85       46.20      8.39 o 
   6  -9   3      797.39      830.69     36.28 o 
   7  -9   3       15.09       75.99     34.44 o 
   8  -9   3      156.20      159.28     31.16 o 
   9  -9   3      121.95      119.74     42.72 o 
 -10  -8   3       27.14       21.87     27.96 o 
  -9  -8   3        3.67       26.09     40.02 o 
  -8  -8   3      140.79      145.70     47.98 o 
  -7  -8   3      264.32      256.97     35.18 o 
  -6  -8   3     2378.15     2274.94     90.79 o 
  -5  -8   3     1394.24     1416.00     48.20 o 
  -4  -8   3      260.00      308.91     29.46 o 
  -3  -8   3      908.86      876.72     30.10 o 
  -2  -8   3     6907.87     7134.60     84.30 o 
  -1  -8   3     3780.43     3836.23     64.27 o 
   0  -8   3      909.81      965.40     28.49 o 
   1  -8   3      405.99      422.28     18.75 o 
   2  -8   3      705.41      828.39     41.06 o 
   3  -8   3     1214.78     1270.13     41.56 o 
   4  -8   3      105.83      101.53      9.90 o 
   5  -8   3     1909.27     1865.26     38.66 o 
   6  -8   3       12.03       32.01     15.77 o 
   7  -8   3       19.41       52.88     22.65 o 
   8  -8   3      116.84       99.81     30.25 o 
   9  -8   3      100.47       80.86     39.45 o 
 -10  -7   3      106.02       51.80     30.68 o 
  -9  -7   3       17.10       39.82     39.12 o 
  -8  -7   3       82.03       43.80     37.56 o 
  -7  -7   3      681.14      611.00     37.36 o 
  -6  -7   3      259.01      273.04     25.53 o 
  -5  -7   3     1004.22     1015.55     40.38 o 
  -4  -7   3     3283.22     3225.35     66.24 o 
  -3  -7   3     4797.16     4951.54    106.69 o 
  -2  -7   3       44.37       69.03     12.38 o 
  -1  -7   3     8646.62     8146.76     87.20 o 
   0  -7   3      508.49      540.17     48.08 o 
   1  -7   3     4578.34     4569.56     54.30 o 
   2  -7   3     1107.83     1098.95     22.41 o 
   3  -7   3      969.82     1047.74     38.29 o 
   4  -7   3      223.11      215.18     18.30 o 
   5  -7   3      602.24      569.06     28.18 o 
   6  -7   3      283.48      285.27     23.03 o 
   7  -7   3      155.42      145.09     28.37 o 
   8  -7   3       71.23       92.48     38.54 o 
   9  -7   3       92.04       71.66     36.08 o 
 -10  -6   3        2.41       49.92     28.70 o 
  -9  -6   3      365.73      270.42     56.59 o 
  -8  -6   3      213.10      232.69     49.40 o 
  -7  -6   3      484.39      415.80     31.60 o 
  -6  -6   3        5.07       28.47     30.88 o 
  -5  -6   3      304.94      300.95     23.12 o 
  -4  -6   3      882.58     1002.25     68.30 o 
  -3  -6   3     2824.11     2728.95     49.41 o 
  -2  -6   3      474.32      467.24     22.56 o 
  -1  -6   3     3755.16     3853.90     51.24 o 
   0  -6   3     2590.94     2756.94     63.52 o 
   1  -6   3     1522.36     1637.79     23.36 o 
   2  -6   3      939.68     1036.51     33.76 o 
   3  -6   3     1247.59     1235.32     56.20 o 
   4  -6   3       64.90       63.50     12.18 o 
   5  -6   3       24.10       24.78     12.02 o 
   6  -6   3      157.03      166.44     19.55 o 
   7  -6   3       39.90       18.22     20.58 o 
   8  -6   3      282.83      290.04     38.42 o 
   9  -6   3       95.04       59.84     37.80 o 
  10  -6   3       96.75       89.99     42.58 o 
 -11  -5   3      124.21      106.92     36.91 o 
 -10  -5   3      271.49      335.09     46.14 o 
  -9  -5   3      464.72      561.07     71.47 o 
  -8  -5   3      192.59      199.02     49.50 o 
  -7  -5   3       96.49       72.58     17.86 o 
  -6  -5   3      431.17      436.96     31.96 o 
  -5  -5   3      960.74      946.62     35.83 o 
  -4  -5   3       54.27      159.67     37.00 o 
  -3  -5   3     1168.77     1259.24     68.10 o 
  -2  -5   3       41.48       40.97      6.00 o 
  -1  -5   3     2364.96     2456.74     88.01 o 
   0  -5   3     2408.92     2435.13     38.76 o 
   1  -5   3      909.57      864.01     15.61 o 
   2  -5   3      868.05      845.44     30.75 o 
   3  -5   3     1670.71     1683.55     69.62 o 
   4  -5   3      282.45      274.02     12.72 o 
   5  -5   3       76.36       92.64     15.11 o 
   6  -5   3      300.19      327.55     23.99 o 
   7  -5   3      641.74      636.60     47.31 o 
   8  -5   3       68.98       95.46     27.61 o 
   9  -5   3      153.22      198.47     49.54 o 
  10  -5   3      132.05      160.13     52.29 o 
 -11  -4   3       81.72      147.95     44.60 o 
 -10  -4   3       45.00       94.94     34.48 o 
  -9  -4   3      544.11      568.51     79.01 o 
  -8  -4   3      141.39       99.42     42.97 o 
  -7  -4   3       94.98      106.63     18.86 o 
  -6  -4   3       32.45       32.55     12.66 o 
  -5  -4   3     1030.08     1063.01     44.42 o 
  -4  -4   3     3384.91     3322.49    105.58 o 
  -3  -4   3       20.90       29.35     27.79 o 
  -2  -4   3     5611.51     5506.93     44.15 o 
  -1  -4   3     2276.94     2175.71     48.65 o 
   0  -4   3      705.39      783.21     22.28 o 
   1  -4   3      196.36      198.11      8.57 o 
   2  -4   3     3322.15     3404.76     60.58 o 
   3  -4   3     1231.69     1216.86     42.70 o 
   4  -4   3      473.66      512.48     16.50 o 
   5  -4   3      883.65      837.85     30.82 o 
   6  -4   3      774.26      758.56     33.21 o 
   7  -4   3       66.81       93.12     23.54 o 
   8  -4   3        6.37       34.81     28.77 o 
   9  -4   3       43.48       18.81     32.67 o 
  10  -4   3      115.83      100.02     42.18 o 
 -11  -3   3       94.84      118.40     43.11 o 
 -10  -3   3      423.79      466.42     51.88 o 
  -9  -3   3      561.74      521.87     65.27 o 
  -8  -3   3       48.23      116.75     48.46 o 
  -7  -3   3      496.39      502.55     39.50 o 
  -6  -3   3        2.91       13.81     12.58 o 
  -5  -3   3       47.51       50.75     12.47 o 
  -4  -3   3      139.64      168.04     14.08 o 
  -3  -3   3      212.18      212.48     14.67 o 
  -2  -3   3    12830.13    12695.11     70.63 o 
  -1  -3   3      542.78      530.61     27.20 o 
   0  -3   3      549.54      501.65     18.18 o 
   1  -3   3     3335.79     3297.86     27.72 o 
   2  -3   3     3016.28     3228.51     65.20 o 
   3  -3   3      797.68      738.14     34.80 o 
   4  -3   3      933.31      925.61     21.77 o 
   5  -3   3      776.09      770.85     29.05 o 
   6  -3   3      159.67      179.86     19.01 o 
   7  -3   3      625.45      525.77     44.98 o 
   8  -3   3      265.03      263.69     37.60 o 
   9  -3   3       85.20       69.16     40.23 o 
  10  -3   3       51.17       39.97     39.89 o 
 -11  -2   3       50.37       52.96     50.47 o 
 -10  -2   3      117.68      126.48     34.69 o 
  -9  -2   3       76.34       88.08     28.51 o 
  -8  -2   3     1039.48     1011.63     88.51 o 
  -7  -2   3      337.59      333.42     26.51 o 
  -6  -2   3      234.33      259.92     20.90 o 
  -5  -2   3      364.87      364.55     22.05 o 
  -4  -2   3      263.74      259.79     14.53 o 
  -3  -2   3     1009.62     1029.09     28.22 o 
  -2  -2   3     8421.98     8886.29     88.27 o 
  -1  -2   3     4854.75     4616.79     68.99 o 
   0  -2   3       53.22       83.37     10.99 o 
   1  -2   3     5293.64     5411.09     34.06 o 
   2  -2   3      775.48      801.46     26.31 o 
   3  -2   3      261.07      279.28     13.85 o 
   4  -2   3     1456.18     1401.67     26.30 o 
   5  -2   3       43.97       35.71     10.52 o 
   6  -2   3     1413.24     1372.56     41.11 o 
   7  -2   3      205.89      203.73     31.48 o 
   8  -2   3      433.55      423.55     44.41 o 
   9  -2   3      253.24      360.87     61.52 o 
  10  -2   3       76.39      159.76     54.75 o 
 -11  -1   3      508.52      555.99     76.95 o 
 -10  -1   3      122.53      191.09     38.30 o 
  -9  -1   3       25.08       34.44     30.49 o 
  -8  -1   3      607.08      600.41     49.99 o 
  -7  -1   3      464.04      454.52     29.74 o 
  -6  -1   3      357.25      364.61     23.23 o 
  -5  -1   3      280.37      279.76     29.78 o 
  -4  -1   3       93.88       92.37      8.99 o 
  -3  -1   3     1318.84     1308.50     53.76 o 
  -2  -1   3     2507.31     2443.03     40.66 o 
  -1  -1   3     1295.00     1355.04     23.91 o 
   0  -1   3     1440.53     1287.87     26.10 o 
   1  -1   3     1133.20     1146.72     16.34 o 
   2  -1   3     2937.53     2984.95     38.86 o 
   3  -1   3      231.78      259.50     10.97 o 
   4  -1   3     1417.12     1553.93     26.93 o 
   5  -1   3      235.59      215.69     16.11 o 
   6  -1   3     1784.82     1803.54     45.94 o 
   7  -1   3      238.31      244.17     43.29 o 
   8  -1   3       76.06      173.12     32.95 o 
   9  -1   3       55.39      136.64     52.25 o 
  10  -1   3      180.98      285.40     64.90 o 
 -11   0   3      208.90      293.07     44.44 o 
 -10   0   3        2.94       28.55     28.87 o 
  -9   0   3       50.77       72.69     29.88 o 
  -8   0   3      222.59      198.07     34.23 o 
  -7   0   3     1305.46     1218.49     45.41 o 
  -6   0   3       16.57       18.06     10.35 o 
  -5   0   3      227.74      219.98     24.34 o 
  -4   0   3      440.17      467.62     49.88 o 
  -3   0   3      106.01      128.78     13.48 o 
  -2   0   3     2035.86     1892.18     37.09 o 
  -1   0   3     6678.72     6562.42     54.62 o 
   0   0   3     1448.35     1286.19     27.46 o 
   1   0   3    10267.52     9951.38     52.57 o 
   2   0   3      741.05      782.19     26.55 o 
   3   0   3     1767.74     1733.31     37.92 o 
   4   0   3     3344.38     3501.15     77.25 o 
   5   0   3        1.44       12.98      9.31 o 
   6   0   3     1109.88     1051.75     52.49 o 
   7   0   3      225.55      245.32     34.31 o 
   8   0   3      726.27      670.18     54.38 o 
   9   0   3      289.88      241.83     56.71 o 
  10   0   3      371.08      336.50     64.25 o 
 -11   1   3      510.61      512.75     78.67 o 
 -10   1   3      123.40      178.67     37.83 o 
  -9   1   3       23.48       -5.64     49.25 o 
  -8   1   3      617.04      605.03     49.89 o 
  -7   1   3      460.42      367.14     57.97 o 
  -6   1   3      353.63      393.94     55.23 o 
  -5   1   3      272.06      265.07     15.86 o 
  -4   1   3       90.25       83.02     16.29 o 
  -3   1   3     1306.36     1311.55     31.83 o 
  -2   1   3     2492.61     2458.53     43.29 o 
  -1   1   3     1280.75     1356.79     27.67 o 
   0   1   3     1438.20     1282.55     20.22 o 
   1   1   3     1150.23     1143.48     19.39 o 
   2   1   3     2956.43     3062.39     49.43 o 
   3   1   3      229.13      269.90     16.98 o 
   4   1   3     1416.21     1558.07     39.67 o 
   5   1   3      227.85      211.51     25.39 o 
   6   1   3     1780.01     1725.88     42.13 o 
   7   1   3      245.53      228.97     33.21 o 
   8   1   3       78.91      158.24     46.29 o 
   9   1   3       53.15       36.01     42.37 o 
  10   1   3      179.16      169.84     53.36 o 
 -11   2   3       50.44      174.95     54.02 o 
 -10   2   3      118.42      129.10     39.36 o 
  -9   2   3       77.74      116.05     32.57 o 
  -8   2   3     1052.00      978.43     62.00 o 
  -7   2   3      342.46      342.61     57.77 o 
  -6   2   3      232.22      292.83     52.01 o 
  -5   2   3      366.31      313.96     45.08 o 
  -4   2   3      262.16      327.91     20.92 o 
  -3   2   3     1042.48     1008.40     18.93 o 
  -2   2   3     8415.86     8926.77     82.05 o 
  -1   2   3     4843.92     4687.62     51.58 o 
   0   2   3       51.68       96.01     12.68 o 
   1   2   3     5303.26     5315.33     39.85 o 
   2   2   3      776.06      772.05     21.51 o 
   3   2   3      257.78      274.72     17.79 o 
   4   2   3     1445.49     1317.42     37.71 o 
   5   2   3       44.20       29.67      9.45 o 
   6   2   3     1414.30     1383.34     36.76 o 
   7   2   3      205.01      237.38     36.57 o 
   8   2   3      436.95      502.05     49.51 o 
   9   2   3      258.64      268.99     59.94 o 
  10   2   3       76.01      123.46     53.04 o 
 -11   3   3       92.92       73.50     41.32 o 
 -10   3   3      427.04      412.45     49.39 o 
  -9   3   3      554.34      508.22     49.83 o 
  -8   3   3       50.68      108.22     29.46 o 
  -7   3   3      501.44      478.83     44.42 o 
  -6   3   3        2.31       21.32     35.95 o 
  -5   3   3       49.89       73.52     34.24 o 
  -4   3   3      149.89      153.44     15.42 o 
  -3   3   3      208.15      200.47     10.16 o 
  -2   3   3    12807.88    12822.44    121.58 o 
  -1   3   3      557.57      543.33     20.35 o 
   0   3   3      563.97      512.41     16.33 o 
   1   3   3     3327.57     3235.20     29.28 o 
   2   3   3     2977.60     3246.29     42.43 o 
   3   3   3      791.07      747.40     23.31 o 
   4   3   3      932.44      954.61     38.14 o 
   5   3   3      777.60      733.52     46.38 o 
   6   3   3      165.06      162.31     29.68 o 
   7   3   3      638.19      564.59     59.84 o 
   8   3   3      271.84      261.01     38.32 o 
   9   3   3       87.57       93.44     46.15 o 
  10   3   3       51.20       82.95     49.32 o 
 -11   4   3       81.77      113.47     52.89 o 
 -10   4   3       44.71      108.44     34.33 o 
  -9   4   3      552.76      581.79     53.51 o 
  -8   4   3      140.86       81.27     29.57 o 
  -7   4   3       93.93       53.55     25.46 o 
  -6   4   3       34.80       24.30     22.29 o 
  -5   4   3     1025.24     1095.79     74.30 o 
  -4   4   3     3391.15     3271.77     54.73 o 
  -3   4   3       20.46       34.45      6.92 o 
  -2   4   3     5619.82     5514.00     84.52 o 
  -1   4   3     2297.92     2090.43     67.32 o 
   0   4   3      702.63      758.23     26.66 o 
   1   4   3      201.89      204.00     10.57 o 
   2   4   3     3330.60     3377.38     43.46 o 
   3   4   3     1260.17     1284.59     36.48 o 
   4   4   3      471.66      507.06     25.85 o 
   5   4   3      892.41      841.77     49.90 o 
   6   4   3      768.36      703.03     50.56 o 
   7   4   3       63.23       54.47     24.54 o 
   8   4   3        6.65       40.25     26.14 o 
   9   4   3       43.98        4.11     36.79 o 
  10   4   3      116.10      213.83     63.46 o 
 -10   5   3      273.59      269.51     41.04 o 
  -9   5   3      469.58      548.86     51.93 o 
  -8   5   3      197.65      216.14     41.13 o 
  -7   5   3       97.05      129.41     30.35 o 
  -6   5   3      430.87      451.24     40.46 o 
  -5   5   3      957.64      920.07     47.90 o 
  -4   5   3       58.04      104.46      8.78 o 
  -3   5   3     1170.90     1185.38     17.93 o 
  -2   5   3       39.28       60.49     19.74 o 
  -1   5   3     2396.80     2479.38     64.00 o 
   0   5   3     2379.83     2434.79     39.33 o 
   1   5   3      904.49      855.91     20.47 o 
   2   5   3      849.79      847.57     22.42 o 
   3   5   3     1648.40     1584.85     83.09 o 
   4   5   3      282.91      286.14     29.84 o 
   5   5   3       73.78       65.00     21.04 o 
   6   5   3      295.44      260.66     35.33 o 
   7   5   3      644.44      667.78     51.84 o 
   8   5   3       65.88       63.40     33.07 o 
   9   5   3      153.96       66.71     45.96 o 
  10   5   3      130.32       91.08     46.94 o 
 -10   6   3        2.59       42.36     30.13 o 
  -9   6   3      368.54      356.73     43.20 o 
  -8   6   3      220.07      215.61     36.50 o 
  -7   6   3      477.88      481.13     44.18 o 
  -6   6   3        4.86        1.68     21.91 o 
  -5   6   3      309.48      344.26     32.79 o 
  -4   6   3      879.99      904.01     20.54 o 
  -3   6   3     2780.98     2718.35     28.87 o 
  -2   6   3      475.18      498.84     61.46 o 
  -1   6   3     3733.28     3474.30    435.35 o 
   0   6   3     2594.22     2634.53     42.08 o 
   1   6   3     1509.14     1569.99     22.55 o 
   2   6   3      941.89     1013.76     34.02 o 
   3   6   3     1248.72     1249.07     50.07 o 
   4   6   3       57.74       73.58     20.58 o 
   5   6   3       23.31       33.61     22.50 o 
   6   6   3      157.64      170.97     32.47 o 
   7   6   3       37.46       68.72     25.63 o 
   8   6   3      273.76      240.20     51.77 o 
   9   6   3       96.74      119.65     50.39 o 
  10   6   3       95.98      119.42     51.21 o 
 -10   7   3      107.82       78.35     31.76 o 
  -9   7   3       18.40       36.09     27.70 o 
  -8   7   3       80.58       77.26     27.21 o 
  -7   7   3      689.47      635.71     48.84 o 
  -6   7   3      259.12      296.81     36.93 o 
  -5   7   3     1017.95     1010.38     50.65 o 
  -4   7   3     3304.63     3267.76     33.70 o 
  -3   7   3     4825.83     4899.23     52.98 o 
  -2   7   3       42.73      142.61     35.34 o 
  -1   7   3     8678.26     8533.96    137.20 o 
   0   7   3      511.15      503.29     26.24 o 
   1   7   3     4615.49     4447.02     76.47 o 
   2   7   3     1127.44     1100.98     35.89 o 
   3   7   3      949.75     1002.25     45.98 o 
   4   7   3      222.77      225.56     28.35 o 
   5   7   3      604.95      585.28     44.31 o 
   6   7   3      286.07      272.43     35.09 o 
   7   7   3      154.63      145.93     34.36 o 
   8   7   3       67.93      124.34     42.22 o 
   9   7   3       92.89       72.11     47.80 o 
 -10   8   3       26.86       28.10     26.71 o 
  -9   8   3        2.62       32.96     29.57 o 
  -8   8   3      142.70      133.47     31.63 o 
  -7   8   3      265.06      236.09     35.10 o 
  -6   8   3     2378.40     2343.67     81.03 o 
  -5   8   3     1404.60     1327.53     35.43 o 
  -4   8   3      258.35      278.15     11.21 o 
  -3   8   3      912.54      884.07     16.22 o 
  -2   8   3     6867.93     7039.26     61.49 o 
  -1   8   3     3811.02     3887.79     56.28 o 
   0   8   3      905.65     1014.15     61.42 o 
   1   8   3      392.48      384.24     25.36 o 
   2   8   3      701.31      736.85     30.22 o 
   3   8   3     1216.22     1263.99    100.90 o 
   4   8   3      105.71      118.50     23.84 o 
   5   8   3     1905.58     1954.36     89.95 o 
   6   8   3       13.14       37.13     23.74 o 
   7   8   3       21.47       18.99     22.61 o 
   8   8   3      115.62      201.29     53.26 o 
   9   8   3      102.85      153.15     54.34 o 
 -10   9   3       10.82       -5.43     29.38 o 
  -9   9   3      225.56      222.35     37.85 o 
  -8   9   3        1.59       24.81     25.77 o 
  -7   9   3      456.69      446.99     43.49 o 
  -6   9   3      411.35      412.54     39.90 o 
  -5   9   3      600.60      603.30     25.03 o 
  -4   9   3      843.82      813.45     18.18 o 
  -3   9   3      594.11      628.91     14.89 o 
  -2   9   3     5066.81     5442.69     45.84 o 
  -1   9   3      679.78      689.41     28.40 o 
   0   9   3      400.90      408.42     24.81 o 
   1   9   3      264.13      224.81     21.20 o 
   2   9   3      563.04      577.95     37.17 o 
   3   9   3     1210.55     1292.07     52.72 o 
   4   9   3      407.60      328.75     31.84 o 
   5   9   3       19.24       22.15     22.63 o 
   6   9   3      785.99      763.24     54.62 o 
   7   9   3       15.88       29.73     24.79 o 
   8   9   3      159.57      123.14     46.46 o 
   9   9   3      125.85      225.89     60.60 o 
 -10  10   3      185.12      194.65     36.37 o 
  -9  10   3       17.68      -11.76     26.51 o 
  -8  10   3      309.18      294.31     40.39 o 
  -7  10   3      536.95      468.79     43.82 o 
  -6  10   3       16.76       32.37     24.73 o 
  -5  10   3     1702.35     1661.83     41.70 o 
  -4  10   3      512.28      476.24     19.75 o 
  -3  10   3     3027.65     3228.19     44.65 o 
  -2  10   3      378.55      460.46     19.19 o 
  -1  10   3       46.68       34.64     10.12 o 
   0  10   3     4628.35     4555.79    110.76 o 
   1  10   3      119.32      102.27     17.20 o 
   2  10   3     1184.67     1118.72     37.38 o 
   3  10   3     3660.16     3764.76     72.24 o 
   4  10   3      542.13      538.47     39.83 o 
   5  10   3      434.77      429.01     40.25 o 
   6  10   3      570.85      600.06     49.62 o 
   7  10   3       23.16      -11.16     24.45 o 
   8  10   3      245.96      212.17     53.69 o 
   9  10   3      101.72      117.10     52.53 o 
 -10  11   3      199.04      211.32     39.15 o 
  -9  11   3       93.04      105.77     31.23 o 
  -8  11   3       72.15       51.42     34.85 o 
  -7  11   3      529.16      495.69     44.97 o 
  -6  11   3        0.68        9.46     24.54 o 
  -5  11   3     1575.74     1496.28     37.43 o 
  -4  11   3     1510.54     1532.49     27.47 o 
  -3  11   3      481.66      517.80     23.69 o 
  -2  11   3     1705.63     1612.78     41.71 o 
  -1  11   3     3273.46     3373.91     44.88 o 
   0  11   3     3012.75     3230.38     86.05 o 
   1  11   3      124.32      155.22     18.51 o 
   2  11   3      225.51      234.07     22.86 o 
   3  11   3      255.44      272.18     24.55 o 
   4  11   3      282.23      285.20     32.13 o 
   5  11   3      985.73      998.45     56.17 o 
   6  11   3       65.21       87.94     26.61 o 
   7  11   3        5.43       11.50     21.50 o 
   8  11   3      148.74      158.72     56.10 o 
   9  11   3       33.23       90.47     48.22 o 
 -10  12   3        1.70       48.55     31.75 o 
  -9  12   3       35.82       53.05     27.52 o 
  -8  12   3       46.70       31.74     29.61 o 
  -7  12   3      137.93      142.39     30.29 o 
  -6  12   3      731.55      640.42     47.43 o 
  -5  12   3      185.73      221.98     21.66 o 
  -4  12   3      101.33      101.64     10.83 o 
  -3  12   3      250.42      290.14     15.05 o 
  -2  12   3      589.45      610.81     19.17 o 
  -1  12   3     4521.81     4535.52     58.91 o 
   0  12   3     2174.82     2214.30     53.61 o 
   1  12   3      443.70      391.52     26.81 o 
   2  12   3     3406.68     3599.71     67.14 o 
   3  12   3     1433.91     1459.86     62.14 o 
   4  12   3      950.14      898.68     50.64 o 
   5  12   3      323.28      331.31     38.21 o 
   6  12   3      231.67      210.02     35.11 o 
   7  12   3      178.32      184.62     41.33 o 
   8  12   3      101.31      154.09     51.94 o 
   9  12   3       81.07       75.31     47.71 o 
 -10  13   3      436.57      408.41     76.27 o 
  -9  13   3      116.05      108.68     47.17 o 
  -8  13   3       88.32       61.11    112.28 o 
  -7  13   3      100.71       76.53     28.48 o 
  -6  13   3      521.60      439.23     58.09 o 
  -5  13   3      464.80      483.42     26.84 o 
  -4  13   3      327.02      316.13     20.94 o 
  -3  13   3      233.13      260.67     14.98 o 
  -2  13   3      472.38      518.47     21.69 o 
  -1  13   3      689.79      704.10     24.76 o 
   0  13   3     1975.76     2137.92     52.67 o 
   1  13   3     2020.03     2200.30    117.84 o 
   2  13   3     2600.29     2703.74     59.28 o 
   3  13   3     1605.34     1553.80     49.36 o 
   4  13   3       11.58       39.07     22.44 o 
   5  13   3      574.57      509.00     43.75 o 
   6  13   3      460.78      428.12     45.16 o 
   7  13   3      104.03       55.83     38.45 o 
   8  13   3       18.95       64.82     50.10 o 
   9  13   3       43.50       94.26     52.46 o 
 -10  14   3      113.29      217.62     62.93 o 
  -9  14   3      187.85      126.79     53.67 o 
  -8  14   3      163.64      198.53     53.64 o 
  -7  14   3      314.30      183.78     46.90 o 
  -6  14   3      293.94      301.84     51.67 o 
  -5  14   3      110.83       81.24     40.31 o 
  -4  14   3      534.60      549.03     37.60 o 
  -3  14   3      226.20      246.20     18.11 o 
  -2  14   3     2501.73     2632.15     46.89 o 
  -1  14   3       75.72       88.40     17.16 o 
   0  14   3     1407.92     1453.51     44.30 o 
   1  14   3     2852.78     2864.89     66.40 o 
   2  14   3     1188.80     1160.60     40.71 o 
   3  14   3      483.44      562.31     32.06 o 
   4  14   3      923.00      880.43     50.75 o 
   5  14   3       41.96       38.12     24.27 o 
   6  14   3      342.68      301.36     39.23 o 
   7  14   3       50.21      -14.78     40.62 o 
   8  14   3      346.55      496.08     83.71 o 
   9  14   3       14.52      -25.52     39.35 o 
 -10  15   3       19.45       46.35     37.32 o 
  -9  15   3      249.99      326.71     64.98 o 
  -8  15   3       88.32       71.48     40.95 o 
  -7  15   3       24.09       39.24     32.84 o 
  -6  15   3      208.43      160.59     40.71 o 
  -5  15   3       38.59       20.25     22.06 o 
  -4  15   3      206.59      193.31     27.47 o 
  -3  15   3      486.34      518.79     25.14 o 
  -2  15   3     1234.40     1257.86     34.70 o 
  -1  15   3      526.54      534.67     22.14 o 
   0  15   3      900.97      951.76    108.44 o 
   1  15   3     1080.64     1079.06     42.27 o 
   2  15   3     1358.97     1340.69     44.04 o 
   3  15   3     1788.78     1803.68     54.08 o 
   4  15   3      209.91      179.17     24.33 o 
   5  15   3     2042.67     2009.80     80.37 o 
   6  15   3      300.25      328.02     70.23 o 
   7  15   3      107.09       82.72     45.65 o 
   8  15   3      133.00      109.18     53.40 o 
   9  15   3       76.69       85.18     43.94 o 
 -10  16   3      141.14      125.61     55.26 o 
  -9  16   3      214.07      217.89     54.03 o 
  -8  16   3      229.71      223.01     54.85 o 
  -7  16   3       92.54       86.08     39.81 o 
  -6  16   3      581.05      528.12     63.98 o 
  -5  16   3       37.87       35.39     22.38 o 
  -4  16   3      836.10      818.30     68.16 o 
  -3  16   3      779.91      770.38     30.82 o 
  -2  16   3     2086.64     2183.50     47.54 o 
  -1  16   3      451.48      436.04     20.26 o 
   0  16   3     1505.38     1584.75     46.52 o 
   1  16   3      742.69      739.77     35.73 o 
   2  16   3      642.64      659.19     32.43 o 
   3  16   3     1501.52     1506.46     50.38 o 
   4  16   3      446.23      460.19     32.96 o 
   5  16   3     1797.14     1672.02    116.03 o 
   6  16   3      105.53      118.87     29.55 o 
   7  16   3      527.29      497.76     76.26 o 
   8  16   3      192.23       81.42     49.28 o 
   9  16   3       29.57       57.30     42.80 o 
 -10  17   3      108.62      196.52     64.24 o 
  -9  17   3      111.69      130.48     54.28 o 
  -8  17   3      140.39      136.23     47.30 o 
  -7  17   3      310.12      302.07     58.34 o 
  -6  17   3       48.03       46.22     37.09 o 
  -5  17   3      782.22      781.78     50.02 o 
  -4  17   3       93.15      110.07     17.47 o 
  -3  17   3      453.40      441.65     24.96 o 
  -2  17   3      154.81      183.01     17.38 o 
  -1  17   3      518.79      545.91     22.39 o 
   0  17   3      379.21      401.36     31.09 o 
   1  17   3     1139.93     1208.09     45.13 o 
   2  17   3      156.01      145.24     19.06 o 
   3  17   3     1278.40     1278.45     47.24 o 
   4  17   3      348.04      362.22     30.99 o 
   5  17   3       50.47       55.65     26.44 o 
   6  17   3      351.39      353.96     65.07 o 
   7  17   3       22.14       91.65     52.80 o 
   8  17   3       53.29       75.40     52.09 o 
   9  17   3      115.21      113.76     49.04 o 
 -10  18   3       65.86       35.01     35.64 o 
  -9  18   3        4.43      -40.50     40.50 o 
  -8  18   3       14.51       -8.81     38.34 o 
  -7  18   3      119.59       83.27     42.17 o 
  -6  18   3      223.90      234.17     48.90 o 
  -5  18   3       54.88       65.82     25.12 o 
  -4  18   3      158.68      132.80     18.32 o 
  -3  18   3      228.42      184.70      9.66 o 
  -2  18   3      607.03      585.79     19.86 o 
  -1  18   3     1773.80     1778.69     38.63 o 
   0  18   3     1131.37     1180.53     86.25 o 
   1  18   3      747.76      724.68     36.40 o 
   2  18   3      496.04      466.74     29.21 o 
   3  18   3       41.83       54.82     17.98 o 
   4  18   3     1306.27     1246.82     50.94 o 
   5  18   3       57.34      113.95     29.60 o 
   6  18   3      169.91      218.89     59.23 o 
   7  18   3      181.77      112.56     49.85 o 
   8  18   3      414.58      464.75     81.06 o 
   9  18   3      210.35      299.22     69.21 o 
  -9  19   3      161.38      147.80     55.98 o 
  -8  19   3      235.74      228.35     55.17 o 
  -7  19   3      314.53      298.97     57.53 o 
  -6  19   3      892.47      734.29     75.67 o 
  -5  19   3      428.64      428.94     41.27 o 
  -4  19   3      278.18      286.49     17.42 o 
  -3  19   3      216.86      220.14     11.41 o 
  -2  19   3     1387.34     1422.78     29.69 o 
  -1  19   3     1515.75     1620.76     36.73 o 
   0  19   3     2269.24     2400.17     56.01 o 
   1  19   3      631.41      652.79     36.79 o 
   2  19   3      718.03      669.43     39.30 o 
   3  19   3      274.06      295.68     27.76 o 
   4  19   3      786.63      742.40     41.36 o 
   5  19   3      669.36      609.84     48.92 o 
   6  19   3       44.45       46.24     43.72 o 
   7  19   3      234.66      204.92     57.86 o 
   8  19   3      209.29      194.59     58.49 o 
  -9  20   3      109.68       32.53     34.29 o 
  -8  20   3      131.93      174.33     53.04 o 
  -7  20   3      115.41       88.27     41.15 o 
  -6  20   3     1746.16     1711.73     93.57 o 
  -5  20   3      233.88      208.46     31.66 o 
  -4  20   3      128.20      130.86     15.43 o 
  -3  20   3     1535.43     1426.53     31.45 o 
  -2  20   3     3565.04     3513.52     52.32 o 
  -1  20   3     1004.16      854.80    349.38 o 
   0  20   3      296.02      279.55     39.67 o 
   1  20   3      485.16      448.58     29.96 o 
   2  20   3      318.96      322.72     38.88 o 
   3  20   3     1194.41     1177.51     47.14 o 
   4  20   3      322.31      282.85     28.14 o 
   5  20   3      288.63      212.81     58.93 o 
   6  20   3      606.39      647.54     85.27 o 
   7  20   3      150.40      158.10     50.52 o 
   8  20   3       54.51       89.43     55.79 o 
  -9  21   3      101.71       60.45     43.98 o 
  -8  21   3       74.12       63.33     45.16 o 
  -7  21   3      164.86      260.53     56.31 o 
  -6  21   3      243.42      274.83     37.80 o 
  -5  21   3      739.64      743.80     51.69 o 
  -4  21   3      345.14      306.25     25.49 o 
  -3  21   3       73.63       60.34      9.75 o 
  -2  21   3      458.93      433.78     34.84 o 
  -1  21   3     1658.27     1521.91    346.22 o 
   0  21   3      253.83      253.85     26.50 o 
   1  21   3      558.58      555.46     32.83 o 
   2  21   3      783.57      808.08     45.15 o 
   3  21   3      129.08      126.74     21.01 o 
   4  21   3      267.90      244.12     28.34 o 
   5  21   3      891.36      884.95     90.26 o 
   6  21   3       11.28       10.82     36.83 o 
   7  21   3       57.40       85.51     47.02 o 
   8  21   3       98.23      128.31     53.29 o 
  -9  22   3       19.15       12.94     37.19 o 
  -8  22   3      286.20      228.87     56.26 o 
  -7  22   3      884.24      864.98     89.19 o 
  -6  22   3       29.43       51.48     27.40 o 
  -5  22   3      263.04      194.82     32.47 o 
  -4  22   3      171.32      181.46     14.35 o 
  -3  22   3     1352.57     1270.75     36.97 o 
  -2  22   3      659.30      636.27     26.96 o 
  -1  22   3     2059.93     1975.93    133.85 o 
   0  22   3      564.68      624.42     36.71 o 
   1  22   3      134.32      126.22     19.04 o 
   2  22   3      381.01      379.58     37.19 o 
   3  22   3      176.83      181.86     24.46 o 
   4  22   3     1289.81     1316.92     72.02 o 
   5  22   3      230.42      210.02     38.08 o 
   6  22   3       53.65       68.02     41.08 o 
   7  22   3       61.75       29.88     42.33 o 
   8  22   3      253.56      229.62     60.59 o 
  -9  23   3      116.70      140.82     56.91 o 
  -8  23   3      114.53       92.90     44.87 o 
  -7  23   3      183.55      162.67     50.97 o 
  -6  23   3      326.19      311.11     40.61 o 
  -5  23   3      108.27      109.21     32.08 o 
  -4  23   3      302.16      321.12     26.72 o 
  -3  23   3      227.41      215.98     17.80 o 
  -2  23   3      246.01      233.51     22.60 o 
  -1  23   3      771.20      675.37     82.32 o 
   0  23   3     2092.53     2034.03     50.22 o 
   1  23   3      106.82       95.27     25.57 o 
   2  23   3       30.33       44.75     19.70 o 
   3  23   3     1254.02     1282.66     50.03 o 
   4  23   3      100.84      101.43     32.08 o 
   5  23   3      387.75      355.03     44.01 o 
   6  23   3       13.05       44.95     43.63 o 
   7  23   3        5.56       -4.33     40.92 o 
   8  23   3      244.26      279.48     70.28 o 
  -9  24   3       57.77      154.95     60.57 o 
  -8  24   3       68.90       26.79     32.78 o 
  -7  24   3      170.62      147.37     47.70 o 
  -6  24   3       21.00       51.29     84.19 o 
  -5  24   3       55.39       62.35     18.66 o 
  -4  24   3       44.69       49.50     34.74 o 
  -3  24   3     1024.50     1020.94     28.16 o 
  -2  24   3      749.63      687.05     24.76 o 
  -1  24   3      344.71       69.87     41.67 o 
   0  24   3       37.37       48.34     21.19 o 
   1  24   3      316.32      263.48     23.58 o 
   2  24   3     1149.16     1247.98     96.23 o 
   3  24   3      462.65      426.94     46.77 o 
   4  24   3      335.24      349.97     41.58 o 
   5  24   3      115.49       82.56     27.46 o 
   6  24   3      242.37      277.77     67.41 o 
   7  24   3      158.23      125.56     57.92 o 
   8  24   3       19.14       -9.00     40.85 o 
  -8  25   3       35.00      113.39     50.78 o 
  -7  25   3      214.02      294.27     61.64 o 
  -6  25   3       25.49       10.45     24.14 o 
  -5  25   3      294.67      328.25     33.86 o 
  -4  25   3      324.31      300.73     26.98 o 
  -3  25   3      288.08      255.55     24.45 o 
  -2  25   3     1852.14     1768.17     39.29 o 
  -1  25   3      328.36      242.79     66.38 o 
   0  25   3       78.73      127.09     45.95 o 
   1  25   3      134.05      139.14     42.33 o 
   2  25   3     3019.64     3018.57    143.88 o 
   3  25   3      309.62      356.49     56.30 o 
   4  25   3      322.97      304.75     40.57 o 
   5  25   3       28.52       40.64     38.03 o 
   6  25   3      366.80      315.87     70.97 o 
   7  25   3       29.77        3.43     44.36 o 
   8  25   3       95.21      183.87     59.10 o 
  -8  26   3      447.74      385.43     72.08 o 
  -7  26   3      103.62       84.14     43.96 o 
  -6  26   3       31.22       40.47     25.31 o 
  -5  26   3      124.23      133.84     22.25 o 
  -4  26   3       15.11       35.17     17.03 o 
  -3  26   3      102.50      102.92     19.11 o 
  -2  26   3       91.24      123.81     29.57 o 
  -1  26   3      370.11      362.50     57.11 o 
   0  26   3      118.04      130.92     46.47 o 
   1  26   3      447.39      485.59     63.88 o 
   2  26   3      114.92      144.21     46.37 o 
   3  26   3      248.60      242.53     54.62 o 
   4  26   3       24.19       32.16     68.45 o 
   5  26   3      274.13      240.14     39.08 o 
   6  26   3      150.83      264.79     69.74 o 
   7  26   3      185.00      155.33     60.11 o 
  -8  27   3       64.41       84.94     49.33 o 
  -7  27   3       99.40       35.03     35.15 o 
  -6  27   3        5.60        1.28     22.51 o 
  -5  27   3       14.27       26.84     19.46 o 
  -4  27   3      300.85      313.08     28.31 o 
  -3  27   3       30.09       17.58     15.92 o 
  -2  27   3      543.61      525.22     40.27 o 
  -1  27   3      747.18      849.22     46.88 o 
   0  27   3      536.63      478.18     66.52 o 
   1  27   3      249.88      218.41     52.45 o 
   2  27   3      203.49      205.02     51.46 o 
   3  27   3      208.24      151.12     44.23 o 
   4  27   3      366.04      330.46     44.97 o 
   5  27   3       18.87      -29.61     29.61 o 
   6  27   3       50.55       18.74     46.20 o 
   7  27   3      152.01      158.03     63.52 o 
  -8  28   3        8.32       78.67     41.77 o 
  -7  28   3      253.19      256.57     59.25 o 
  -6  28   3      107.07      148.17     34.21 o 
  -5  28   3       70.40       74.39     19.12 o 
  -4  28   3      252.36      247.15     26.74 o 
  -3  28   3      100.77       73.36     18.79 o 
  -2  28   3       65.38       83.60     23.71 o 
  -1  28   3     1598.91     1605.73     82.73 o 
   0  28   3      719.70      697.11     80.63 o 
   1  28   3     1170.12     1177.62     98.05 o 
   2  28   3      116.21       72.14     41.25 o 
   3  28   3       89.49       61.94     34.40 o 
   4  28   3      973.33      848.14     63.30 o 
   5  28   3       61.28       43.05     31.06 o 
   6  28   3      113.76       89.23     54.68 o 
   7  28   3       22.33       -7.99     48.78 o 
  -8  29   3       79.75       66.76     40.77 o 
  -7  29   3       82.83      102.92     47.85 o 
  -6  29   3        8.78      -11.85     26.36 o 
  -5  29   3        8.71        0.70     16.96 o 
  -4  29   3      106.83      116.72     21.31 o 
  -3  29   3      196.90      209.79     25.03 o 
  -2  29   3       59.11      106.08     42.11 o 
  -1  29   3       66.21      112.97     25.69 o 
   0  29   3      231.95      313.74     62.70 o 
   1  29   3     1304.09     1231.39    101.11 o 
   2  29   3       99.83       33.60     35.74 o 
   3  29   3      162.21      139.49     47.21 o 
   4  29   3       64.05      125.15     50.52 o 
   5  29   3      142.47       99.93     35.08 o 
   6  29   3      721.35      815.86    100.63 o 
   7  29   3       74.97      -39.33     56.43 o 
  -7  30   3       41.27       43.46     37.54 o 
  -6  30   3      248.13      215.91     69.32 o 
  -5  30   3      256.01      281.63     46.33 o 
  -4  30   3       40.71       30.93     17.39 o 
  -3  30   3       43.40       31.61     16.92 o 
  -2  30   3       54.93       74.19     23.95 o 
  -1  30   3      115.12      169.83     35.59 o 
   0  30   3      607.48      675.08     54.06 o 
   1  30   3      347.17      379.75     62.57 o 
   2  30   3       46.00       44.14     33.31 o 
   3  30   3      387.71      370.02     63.73 o 
   4  30   3      418.89      426.10     68.90 o 
   5  30   3       22.90       29.33     27.94 o 
   6  30   3      148.22       37.12     42.13 o 
  -7  31   3      289.90      284.69     65.19 o 
  -6  31   3       77.07       67.25     30.86 o 
  -5  31   3      108.29      120.31     24.13 o 
  -4  31   3      127.89      164.08     24.19 o 
  -3  31   3       36.01       41.89     16.41 o 
  -2  31   3       48.11       34.30     22.27 o 
  -1  31   3      382.41      420.57     35.90 o 
   0  31   3       71.71      177.73     44.99 o 
   1  31   3      255.18      315.24     61.86 o 
   2  31   3       33.87       41.28     35.59 o 
   3  31   3      274.75      242.92     58.86 o 
   4  31   3      234.93      275.64     57.56 o 
   5  31   3      270.83      304.32     46.79 o 
   6  31   3       79.51      117.82     54.35 o 
  -7  32   3       63.97      152.70     51.73 o 
  -6  32   3      112.86      157.36     34.13 o 
  -5  32   3       19.82       52.91     29.16 o 
  -4  32   3       85.09      109.16     21.79 o 
  -3  32   3       92.67       98.48     27.00 o 
  -2  32   3       75.85       69.24     25.67 o 
  -1  32   3       43.15       73.04     23.54 o 
   0  32   3       18.64       10.24     26.14 o 
   1  32   3      209.23      224.79     55.56 o 
   2  32   3       32.93      -27.36     41.96 o 
   3  32   3      131.12      119.59     46.40 o 
   4  32   3       32.95       65.29     40.62 o 
   5  32   3       32.79       68.72     51.08 o 
   6  32   3       49.51       75.23     42.93 o 
  -6  33   3       65.62       63.97     41.24 o 
  -5  33   3       90.39       97.24     28.45 o 
  -4  33   3       10.98        9.87     18.08 o 
  -3  33   3      356.52      324.31     48.05 o 
  -2  33   3      297.87      274.70     46.23 o 
  -1  33   3      221.25      238.84     30.32 o 
   0  33   3      159.73      183.00     33.94 o 
   1  33   3       13.01       34.86     39.23 o 
   2  33   3      112.06      119.25     46.27 o 
   3  33   3      190.17      128.26     44.99 o 
   4  33   3       89.37       57.29     45.76 o 
   5  33   3      118.08      152.36     50.53 o 
   6  33   3      301.31      277.07     64.03 o 
  -6  34   3      131.91      167.51     51.37 o 
  -5  34   3       94.18       94.07     30.46 o 
  -4  34   3       21.48       46.22     18.51 o 
  -3  34   3      126.74      118.68     28.50 o 
  -2  34   3       52.46       94.78     27.04 o 
  -1  34   3       92.74       91.56     23.12 o 
   0  34   3       69.14       65.70     29.87 o 
   1  34   3       36.70       36.12     36.96 o 
   2  34   3      122.23      144.75     49.79 o 
   3  34   3       34.35       47.31     34.68 o 
   4  34   3      165.89       73.11     47.93 o 
   5  34   3       58.45      121.91     51.85 o 
  -6  35   3       44.07      138.34     52.12 o 
  -5  35   3       68.60       64.96     32.46 o 
  -4  35   3      715.84      782.27     90.49 o 
  -3  35   3       97.19       81.37     25.27 o 
  -2  35   3      160.40       85.90     61.01 o 
  -1  35   3        6.38        5.97     19.43 o 
   0  35   3       70.77      115.42     32.82 o 
   1  35   3      121.05      179.74     34.80 o 
   2  35   3       62.77       -2.78     40.98 o 
   3  35   3       84.50       54.52     38.57 o 
   4  35   3       38.31       87.11     51.96 o 
   5  35   3        2.77       -7.29     41.79 o 
  -5  36   3      635.01      720.34     90.94 o 
  -4  36   3      318.70      278.76     59.33 o 
  -3  36   3       15.52      -20.19     41.31 o 
  -2  36   3      291.86      300.67     34.04 o 
  -1  36   3       95.38      105.52     25.06 o 
   0  36   3        1.23      -43.19     45.06 o 
   1  36   3      109.72      176.64     36.85 o 
   2  36   3      105.69       48.35     43.25 o 
   3  36   3      141.98      123.09     44.67 o 
   4  36   3       29.56       21.99     40.86 o 
  -5  37   3      130.58      237.41     56.11 o 
  -4  37   3      132.84      214.32     57.46 o 
  -3  37   3      181.02      196.11     54.09 o 
  -2  37   3       40.65      -22.93     22.93 o 
  -1  37   3       67.39       92.80     24.26 o 
   0  37   3       42.50       52.66     50.01 o 
   1  37   3       39.76       78.29     29.99 o 
   2  37   3      284.77      299.21     60.61 o 
   3  37   3       70.92       92.12     44.20 o 
   4  37   3       44.81      121.24     50.17 o 
  -4  38   3       41.86      106.42     46.54 o 
  -3  38   3       66.75       58.89     32.90 o 
  -2  38   3      134.14      113.53     25.51 o 
  -1  38   3      164.24      156.91     36.05 o 
   0  38   3       33.01       17.23     28.26 o 
   1  38   3       12.49       39.60     46.24 o 
   2  38   3       42.08      116.19     47.24 o 
   3  38   3      255.53      260.92     62.67 o 
  -4  39   3      297.37      318.69     66.49 o 
  -3  39   3        2.01      -20.39     39.72 o 
  -2  39   3       38.71       29.76     23.35 o 
  -1  39   3      128.54      152.76     27.19 o 
   0  39   3        9.87       11.53     23.00 o 
   1  39   3       72.93       70.94     29.27 o 
   2  39   3      132.24      118.27     33.70 o 
   3  39   3      608.31      672.29     91.51 o 
  -3  40   3       43.79       90.46     44.00 o 
  -2  40   3        5.60       26.96     38.94 o 
  -1  40   3        2.67       12.05     41.94 o 
   0  40   3       34.48       50.96     24.16 o 
   1  40   3      199.80      158.85     46.78 o 
   2  40   3      102.58       72.18     71.36 o 
  -2  41   3       44.64       51.56    112.91 o 
  -1  41   3       37.07       57.45     37.31 o 
   0  41   3       35.53       64.62     30.85 o 
   1  41   3       69.84      113.09     31.91 o 
  -2 -40   4      197.79      287.81     67.57 o 
  -1 -40   4       68.57      181.61     51.36 o 
   0 -40   4       11.80       26.61     42.07 o 
   1 -40   4      136.54      143.30     52.92 o 
  -3 -39   4      177.82      193.66     57.94 o 
  -2 -39   4       19.47       93.05     51.36 o 
  -1 -39   4       13.18        5.51     30.86 o 
   0 -39   4      196.63      141.29     47.84 o 
   1 -39   4       88.57      110.27     49.54 o 
   2 -39   4      421.51      478.09     70.84 o 
  -4 -38   4      353.83      434.94     78.44 o 
  -3 -38   4       61.88      159.26     57.72 o 
  -2 -38   4      133.29       96.57     49.70 o 
  -1 -38   4       24.48      -13.11     36.23 o 
   0 -38   4       34.81       46.86     37.77 o 
   1 -38   4       32.73       86.21     45.53 o 
   2 -38   4        0.91       21.05     29.19 o 
   3 -38   4       98.08      153.16     36.22 o 
  -4 -37   4       51.54       93.05     50.54 o 
  -3 -37   4      135.83      216.27     60.23 o 
  -2 -37   4       13.49        8.07     42.38 o 
  -1 -37   4       63.37       82.78     43.12 o 
   0 -37   4       82.86      152.77     49.32 o 
   1 -37   4      115.68      103.60     38.77 o 
   2 -37   4      118.07       98.94     32.81 o 
   3 -37   4       32.03       40.94     30.40 o 
  -5 -36   4       60.90      266.70     71.85 o 
  -4 -36   4      197.87      169.33     52.71 o 
  -3 -36   4      186.07      259.06     64.51 o 
  -2 -36   4      137.32      139.01     54.17 o 
  -1 -36   4      179.23      209.11     54.11 o 
   0 -36   4       68.53       22.42     39.25 o 
   1 -36   4       31.10       38.79     27.38 o 
   2 -36   4       58.28      114.18     47.37 o 
   3 -36   4        4.06        4.43     45.87 o 
   4 -36   4      129.64      205.67     42.27 o 
  -5 -35   4      310.95      363.47     74.17 o 
  -4 -35   4        9.20      -41.96     41.96 o 
  -3 -35   4      150.25      240.98     60.54 o 
  -2 -35   4       88.96       37.03     39.43 o 
  -1 -35   4      165.67      209.39     53.93 o 
   0 -35   4      187.06      180.42     52.38 o 
   1 -35   4      118.50      123.90     33.91 o 
   2 -35   4       12.04       24.13     26.89 o 
   3 -35   4      110.69      130.24     35.92 o 
   4 -35   4       17.13       29.44     44.46 o 
  -6 -34   4       62.16      111.00     54.58 o 
  -5 -34   4       97.77      205.35     60.37 o 
  -4 -34   4       21.99       48.02     37.05 o 
  -3 -34   4       94.79      183.37     56.11 o 
  -2 -34   4      129.92       57.51     40.10 o 
  -1 -34   4       52.29       97.63     43.20 o 
   0 -34   4       40.69       55.46     43.31 o 
   1 -34   4       37.41       79.27     33.55 o 
   2 -34   4       16.00       25.17     24.08 o 
   3 -34   4       40.37      101.97     34.58 o 
   4 -34   4       55.44      104.28     32.46 o 
   5 -34   4       23.92       34.43     48.89 o 
  -6 -33   4       66.77      107.05     52.49 o 
  -5 -33   4       57.99       83.99     47.13 o 
  -4 -33   4      287.17      319.02     62.29 o 
  -3 -33   4        5.85       57.58     41.06 o 
  -2 -33   4       58.68       78.99     45.02 o 
  -1 -33   4       19.94      130.43     45.82 o 
   0 -33   4      173.01      207.11     52.29 o 
   1 -33   4       82.31      211.98     60.99 o 
   2 -33   4      203.96      237.45     39.92 o 
   3 -33   4       54.49       70.44     29.56 o 
   4 -33   4       45.55       10.59     31.37 o 
   5 -33   4      204.18      249.88     42.93 o 
  -7 -32   4       46.27       55.69     50.31 o 
  -6 -32   4      126.25      163.89     55.68 o 
  -5 -32   4      297.47      299.88     68.97 o 
  -4 -32   4      295.43      362.68     69.53 o 
  -3 -32   4      285.26      293.85     58.23 o 
  -2 -32   4      392.06      394.17     65.64 o 
  -1 -32   4       56.46      130.57     46.85 o 
   0 -32   4      864.61      806.64     67.43 o 
   1 -32   4      487.27      447.27     48.86 o 
   2 -32   4       77.12       78.66     69.56 o 
   3 -32   4      739.98      722.91     59.86 o 
   4 -32   4      557.57      533.36     63.26 o 
   5 -32   4       57.35       71.42     32.38 o 
  -7 -31   4       61.91       -7.89     44.62 o 
  -6 -31   4      112.48      122.12     53.78 o 
  -5 -31   4      328.41      460.07     77.14 o 
  -4 -31   4      195.74      233.01     58.51 o 
  -3 -31   4       43.29       83.29     44.18 o 
  -2 -31   4      214.23      139.44     45.47 o 
  -1 -31   4      578.08      673.48     73.46 o 
   0 -31   4      217.30      269.20     38.91 o 
   1 -31   4      502.56      513.22     49.88 o 
   2 -31   4      312.48      352.11     44.83 o 
   3 -31   4       58.67       87.01     32.52 o 
   4 -31   4       90.99       71.28     38.90 o 
   5 -31   4        0.46       27.63     27.46 o 
   6 -31   4      148.93      193.65     37.81 o 
  -7 -30   4      159.73      186.99     60.59 o 
  -6 -30   4       33.61       -1.12     42.38 o 
  -5 -30   4      477.62      490.81     71.83 o 
  -4 -30   4      350.51      275.13     62.02 o 
  -3 -30   4      126.77      186.99     52.08 o 
  -2 -30   4      503.44      425.25     62.63 o 
  -1 -30   4      135.87      166.53     47.03 o 
   0 -30   4       76.65       92.23     29.60 o 
   1 -30   4      151.01      115.56     33.26 o 
   2 -30   4       96.91       83.79     32.90 o 
   3 -30   4      398.96      412.86     47.10 o 
   4 -30   4      133.57      133.33     53.54 o 
   5 -30   4        1.53       63.75     28.24 o 
   6 -30   4       41.77       36.79     40.97 o 
  -7 -29   4       35.97       64.29     49.90 o 
  -6 -29   4      106.87       38.43     43.14 o 
  -5 -29   4       54.68       69.67     41.47 o 
  -4 -29   4      976.00      955.90     95.29 o 
  -3 -29   4      205.00      286.07     59.89 o 
  -2 -29   4      303.90      295.76     57.84 o 
  -1 -29   4       40.15       62.14     35.79 o 
   0 -29   4       61.10      104.84     34.09 o 
   1 -29   4      808.49      749.95     56.19 o 
   2 -29   4      128.65      116.38     32.27 o 
   3 -29   4      374.36      433.12     84.71 o 
   4 -29   4       33.57       13.13     23.70 o 
   5 -29   4      531.51      521.12     52.51 o 
   6 -29   4       34.78       32.62     27.84 o 
  -8 -28   4      458.21      449.13     80.34 o 
  -7 -28   4       17.00      -24.78     43.39 o 
  -6 -28   4      345.80      292.69     63.45 o 
  -5 -28   4       17.05       26.87     38.51 o 
  -4 -28   4      541.98      583.56     76.45 o 
  -3 -28   4      235.35      202.27     52.27 o 
  -2 -28   4      294.67      298.08     56.42 o 
  -1 -28   4      183.51      197.44     46.08 o 
   0 -28   4      807.52      760.16     39.10 o 
   1 -28   4      245.00      258.21     40.80 o 
   2 -28   4      649.40      670.35     70.53 o 
   3 -28   4        5.75       20.40     23.07 o 
   4 -28   4      226.24      200.94     34.65 o 
   5 -28   4      207.22      263.60     38.73 o 
   6 -28   4       86.11       83.55     28.91 o 
  -8 -27   4       50.02        2.08     42.46 o 
  -7 -27   4      166.81      256.68     59.76 o 
  -6 -27   4       26.88        0.70     37.41 o 
  -5 -27   4      122.88       95.83     44.20 o 
  -4 -27   4      114.97      126.12     48.17 o 
  -3 -27   4       18.04      -45.41     45.41 o 
  -2 -27   4      140.28      174.28     49.17 o 
  -1 -27   4      538.21      585.99     48.10 o 
   0 -27   4       45.87       51.21     22.42 o 
   1 -27   4      479.35      499.13     32.64 o 
   2 -27   4      533.68      587.35     35.23 o 
   3 -27   4       92.03      108.27     34.41 o 
   4 -27   4        4.31      -18.52     22.98 o 
   5 -27   4      196.34      191.21     36.50 o 
   6 -27   4       72.60       53.65     30.35 o 
   7 -27   4       62.31       56.92     59.15 o 
  -8 -26   4        2.32      -14.16     38.62 o 
  -7 -26   4      194.10      177.16     60.72 o 
  -6 -26   4      171.13      173.23     48.58 o 
  -5 -26   4       11.39       33.64     39.82 o 
  -4 -26   4       19.05       55.25     41.78 o 
  -3 -26   4      164.04      147.14     41.61 o 
  -2 -26   4      820.84      834.52     79.63 o 
  -1 -26   4       60.65       43.48     23.01 o 
   0 -26   4        0.72       15.71     17.62 o 
   1 -26   4     1008.01     1000.30     43.88 o 
   2 -26   4      583.64      607.85     35.50 o 
   3 -26   4      227.85      210.78     23.81 o 
   4 -26   4      184.98      182.77     34.20 o 
   5 -26   4      455.93      436.03     46.58 o 
   6 -26   4       61.09       63.59     28.81 o 
   7 -26   4       43.68       55.59     27.06 o 
  -8 -25   4       33.66       28.38     44.44 o 
  -7 -25   4      205.92      221.54     63.31 o 
  -6 -25   4      309.33      188.05     57.23 o 
  -5 -25   4        6.14       14.36     35.85 o 
  -4 -25   4       88.90       88.23     47.95 o 
  -3 -25   4       31.69      120.71     50.19 o 
  -2 -25   4     1136.93     1092.66     89.11 o 
  -1 -25   4      249.71      263.73     58.34 o 
   0 -25   4     1199.63     1159.76     45.94 o 
   1 -25   4     1715.59     1744.76     81.53 o 
   2 -25   4      259.11      282.75     27.73 o 
   3 -25   4       28.91       28.42     16.88 o 
   4 -25   4      392.01      355.49     45.20 o 
   5 -25   4       66.92       90.98     28.91 o 
   6 -25   4       91.32       95.20     29.46 o 
   7 -25   4      107.13      171.55     34.42 o 
  -9 -24   4      130.11      167.11     60.80 o 
  -8 -24   4       13.31      -41.11     41.11 o 
  -7 -24   4      305.28      365.81     68.02 o 
  -6 -24   4       11.47      -22.31     44.05 o 
  -5 -24   4       29.10      -14.11     35.26 o 
  -4 -24   4     1312.29     1187.56     97.39 o 
  -3 -24   4      479.98      464.08     63.98 o 
  -2 -24   4      331.87      276.83     55.79 o 
  -1 -24   4      165.28      206.81     40.41 o 
   0 -24   4      357.89      391.27     63.69 o 
   1 -24   4      443.45      461.90     48.35 o 
   2 -24   4      122.82      154.07     25.90 o 
   3 -24   4      209.54      239.57     42.22 o 
   4 -24   4      228.58      253.02     26.44 o 
   5 -24   4      199.80      179.42     29.87 o 
   6 -24   4       98.09       77.89     29.00 o 
   7 -24   4      137.80      128.95     31.50 o 
  -9 -23   4       32.72      -25.63     44.36 o 
  -8 -23   4       26.32       -2.99     39.79 o 
  -7 -23   4      138.18      220.13     54.53 o 
  -6 -23   4      472.68      369.58     66.15 o 
  -5 -23   4      457.41      435.56     65.90 o 
  -4 -23   4      516.04      662.27     77.43 o 
  -3 -23   4      156.21      197.06     52.89 o 
  -2 -23   4      387.13      343.24     55.64 o 
  -1 -23   4     1133.75     1122.99     57.27 o 
   0 -23   4      344.31      343.94     36.32 o 
   1 -23   4      527.04      483.25     31.63 o 
   2 -23   4      152.77      211.38     57.11 o 
   3 -23   4      879.64      841.03     41.04 o 
   4 -23   4      262.04      261.98     26.52 o 
   5 -23   4       11.15       -2.27     15.40 o 
   6 -23   4      275.44      324.18     31.03 o 
   7 -23   4        5.80       54.04     26.16 o 
  -9 -22   4      141.07      195.04     58.81 o 
  -8 -22   4      179.85      254.48     60.98 o 
  -7 -22   4       86.16      111.05     50.41 o 
  -6 -22   4      297.07      331.06     64.40 o 
  -5 -22   4      574.07      602.18     76.90 o 
  -4 -22   4      221.65      332.75     62.50 o 
  -3 -22   4      163.49      137.41     42.96 o 
  -2 -22   4      657.64      639.21     67.60 o 
  -1 -22   4      211.12      183.14     26.53 o 
   0 -22   4       96.10      121.72     24.56 o 
   1 -22   4      224.10      215.40     23.50 o 
   2 -22   4     2922.05     2852.10     81.52 o 
   3 -22   4      864.21      849.25     60.41 o 
   4 -22   4      242.88      232.41     25.26 o 
   5 -22   4       28.63       35.81     17.22 o 
   6 -22   4      508.04      496.57     30.78 o 
   7 -22   4        5.76       22.49     21.88 o 
   8 -22   4       41.59      122.82     48.30 o 
  -9 -21   4      110.43      166.32     58.43 o 
  -8 -21   4      129.34       74.25     44.72 o 
  -7 -21   4        5.73       34.25     44.07 o 
  -6 -21   4      144.37      180.19     57.67 o 
  -5 -21   4      666.78      654.46     79.28 o 
  -4 -21   4     1056.07      962.95     87.02 o 
  -3 -21   4       54.90       36.35     39.77 o 
  -2 -21   4      105.70       74.35     34.11 o 
  -1 -21   4      317.89      304.68     24.15 o 
   0 -21   4      201.51      194.89     13.97 o 
   1 -21   4      279.09      333.13     45.95 o 
   2 -21   4      289.73      346.22     48.78 o 
   3 -21   4      935.22      893.67     41.89 o 
   4 -21   4      343.14      316.10     28.05 o 
   5 -21   4        6.86       15.65     16.44 o 
   6 -21   4      233.67      273.94     24.51 o 
   7 -21   4        6.60       28.11     17.25 o 
   8 -21   4       16.89       53.26     41.30 o 
  -9 -20   4        3.48       54.22     49.90 o 
  -8 -20   4       32.10      127.70     54.48 o 
  -7 -20   4      581.15      551.85     76.43 o 
  -6 -20   4      260.11      288.93     61.52 o 
  -5 -20   4      239.97      187.13     49.50 o 
  -4 -20   4      796.34      850.57     79.39 o 
  -3 -20   4     1425.06     1467.60     97.72 o 
  -2 -20   4      263.06      271.08     30.50 o 
  -1 -20   4       75.82       74.89     22.95 o 
   0 -20   4       49.04       49.68     12.24 o 
   1 -20   4     1008.60     1150.42     48.79 o 
   2 -20   4      472.73      413.81     26.20 o 
   3 -20   4      310.90      338.30     18.30 o 
   4 -20   4       45.34       41.82     16.87 o 
   5 -20   4      402.88      416.92     31.96 o 
   6 -20   4       32.61       38.15     19.75 o 
   7 -20   4       93.39       87.17     20.33 o 
   8 -20   4      507.32      513.35     50.38 o 
  -9 -19   4       64.69       73.13     51.23 o 
  -8 -19   4      282.05      289.23     63.65 o 
  -7 -19   4       93.34      108.95     53.94 o 
  -6 -19   4      231.65      107.83     47.81 o 
  -5 -19   4        4.68      -43.77     43.77 o 
  -4 -19   4      111.29      143.57     44.36 o 
  -3 -19   4      217.55      177.92     46.59 o 
  -2 -19   4       58.97       51.12     21.36 o 
  -1 -19   4      640.29      622.81     50.00 o 
   0 -19   4       78.20       72.24     13.62 o 
   1 -19   4      906.47      908.37     38.85 o 
   2 -19   4     1073.83      952.47     53.95 o 
   3 -19   4     2168.98     2140.95     41.61 o 
   4 -19   4      237.06      221.27     23.02 o 
   5 -19   4      773.19      750.65     55.87 o 
   6 -19   4      156.59      157.35     19.11 o 
   7 -19   4       44.68       61.41     24.43 o 
   8 -19   4      289.79      284.22     61.33 o 
  -9 -18   4      125.45      214.20     59.75 o 
  -8 -18   4       37.15      111.89     54.79 o 
  -7 -18   4       97.76      149.64     52.07 o 
  -6 -18   4      986.48     1089.69     95.75 o 
  -5 -18   4       58.16       36.48     38.94 o 
  -4 -18   4      154.16      186.47     48.76 o 
  -3 -18   4      424.42      338.55     53.46 o 
  -2 -18   4      728.78      762.08     43.30 o 
  -1 -18   4        1.95       26.22     18.48 o 
   0 -18   4      325.16      305.59     20.75 o 
   1 -18   4      570.51      550.61     34.86 o 
   2 -18   4      832.95      686.03     48.54 o 
   3 -18   4       44.33       62.96     15.56 o 
   4 -18   4      296.10      309.04     21.20 o 
   5 -18   4      136.69      183.54     23.51 o 
   6 -18   4       15.02       32.01     13.33 o 
   7 -18   4      191.51      173.91     32.35 o 
   8 -18   4      118.87      131.16     31.11 o 
 -10 -17   4        1.25       21.90     43.24 o 
  -9 -17   4       37.57       33.65     46.40 o 
  -8 -17   4       49.37       42.29     42.41 o 
  -7 -17   4      195.51      212.42     56.05 o 
  -6 -17   4      227.58      225.45     59.67 o 
  -5 -17   4      578.52      533.52     65.00 o 
  -4 -17   4      826.30      794.12     74.69 o 
  -3 -17   4      365.83      387.05     52.96 o 
  -2 -17   4      967.84      923.18     47.80 o 
  -1 -17   4     2246.71     2134.02     41.68 o 
   0 -17   4     4786.50     4629.22    101.93 o 
   1 -17   4      297.99      288.68     24.01 o 
   2 -17   4        4.02        8.22     14.79 o 
   3 -17   4      554.87      563.02     29.47 o 
   4 -17   4      705.67      677.40     27.99 o 
   5 -17   4      578.50      551.30     34.27 o 
   6 -17   4      302.14      296.72     23.48 o 
   7 -17   4      243.72      257.91     36.77 o 
   8 -17   4       18.58       47.02     24.42 o 
 -10 -16   4      105.56       57.87     41.22 o 
  -9 -16   4      176.15      211.18     57.17 o 
  -8 -16   4       92.18      172.30     55.89 o 
  -7 -16   4      106.95      105.83     43.93 o 
  -6 -16   4       13.59       32.60     45.15 o 
  -5 -16   4      101.86      133.16     43.04 o 
  -4 -16   4       86.90       71.35     39.67 o 
  -3 -16   4      305.97      275.97     46.71 o 
  -2 -16   4     1110.77     1109.67     47.98 o 
  -1 -16   4      916.79      948.19     27.46 o 
   0 -16   4     1110.93     1095.71     34.25 o 
   1 -16   4      607.74      576.03     37.04 o 
   2 -16   4      392.10      432.09     27.56 o 
   3 -16   4      205.36      203.50     14.85 o 
   4 -16   4      888.04      866.03     30.79 o 
   5 -16   4     1636.34     1563.93     44.35 o 
   6 -16   4      647.43      653.23     31.30 o 
   7 -16   4       24.40        2.41     20.29 o 
   8 -16   4       56.98       58.42     33.90 o 
 -10 -15   4       72.43      144.44     54.40 o 
  -9 -15   4      172.10      185.13     58.29 o 
  -8 -15   4       22.32       43.62     42.98 o 
  -7 -15   4       98.65      127.85     49.76 o 
  -6 -15   4      434.55      371.07     63.31 o 
  -5 -15   4      525.36      572.94     70.35 o 
  -4 -15   4     1174.24     1201.34     84.76 o 
  -3 -15   4      105.82       65.15     30.33 o 
  -2 -15   4      895.58      836.30     42.54 o 
  -1 -15   4      983.63      946.98     30.28 o 
   0 -15   4      219.98      235.07     18.50 o 
   1 -15   4      489.37      461.61     28.62 o 
   2 -15   4      132.90      159.21     20.76 o 
   3 -15   4      261.78      267.13     17.04 o 
   4 -15   4       64.22       45.98     12.42 o 
   5 -15   4       71.81      133.22     25.03 o 
   6 -15   4     1025.86     1014.66     38.00 o 
   7 -15   4       35.66       31.56     23.28 o 
   8 -15   4       62.28       88.64     28.91 o 
   9 -15   4       27.43       22.44     30.33 o 
 -10 -14   4       11.36      -22.29     47.38 o 
  -9 -14   4      180.66      168.47     50.45 o 
  -8 -14   4       17.91       48.59     44.68 o 
  -7 -14   4       96.81       79.51     46.17 o 
  -6 -14   4     1190.12     1197.03     95.81 o 
  -5 -14   4      734.21      699.53     73.17 o 
  -4 -14   4      157.01      160.41     31.06 o 
  -3 -14   4      935.26      927.36     69.35 o 
  -2 -14   4     4328.53     4238.08     85.80 o 
  -1 -14   4      339.91      317.05     15.96 o 
   0 -14   4      925.47      934.71     30.45 o 
   1 -14   4      362.81      399.83     23.96 o 
   2 -14   4      995.19      879.97     55.35 o 
   3 -14   4     1212.82     1176.05     47.10 o 
   4 -14   4      170.24      163.36     20.12 o 
   5 -14   4     4224.26     4173.60     93.53 o 
   6 -14   4       11.40       39.88     14.56 o 
   7 -14   4       38.95       23.57     17.33 o 
   8 -14   4      226.35      183.44     45.09 o 
   9 -14   4      123.95      101.90     31.10 o 
 -10 -13   4        2.93      141.29     55.63 o 
  -9 -13   4       72.89      176.08     56.14 o 
  -8 -13   4       40.78       67.12     42.44 o 
  -7 -13   4      324.20      356.29     62.82 o 
  -6 -13   4      130.91      188.23     55.20 o 
  -5 -13   4      814.10      861.51     76.79 o 
  -4 -13   4       23.02       24.89     21.04 o 
  -3 -13   4      899.26      920.00     69.97 o 
  -2 -13   4     1856.88     1896.88     56.62 o 
  -1 -13   4      844.41      769.97     23.05 o 
   0 -13   4     1060.74      974.90     41.55 o 
   1 -13   4     1050.03     1067.11     35.61 o 
   2 -13   4     1006.25      962.69     39.21 o 
   3 -13   4      414.95      419.83     24.68 o 
   4 -13   4       87.22       85.28     11.08 o 
   5 -13   4      325.07      327.24     34.13 o 
   6 -13   4      471.94      487.18     30.70 o 
   7 -13   4      145.90      111.37     24.35 o 
   8 -13   4       16.82      -28.84     28.96 o 
   9 -13   4       95.88       77.84     35.40 o 
 -10 -12   4        9.31       43.36     45.41 o 
  -9 -12   4      165.22      127.54     50.46 o 
  -8 -12   4      158.25      189.43     53.24 o 
  -7 -12   4      508.12      477.64     67.96 o 
  -6 -12   4       66.58       83.23     47.09 o 
  -5 -12   4      736.46      785.39     73.79 o 
  -4 -12   4       56.34       45.17     12.27 o 
  -3 -12   4     1514.93     1383.39     81.00 o 
  -2 -12   4     2712.34     2563.97     63.41 o 
  -1 -12   4      912.78      930.96     40.19 o 
   0 -12   4      595.66      565.24     32.07 o 
   1 -12   4       40.25       46.62     14.97 o 
   2 -12   4       50.88       65.47     10.65 o 
   3 -12   4      251.98      267.99     20.89 o 
   4 -12   4     1678.77     1635.29     34.15 o 
   5 -12   4     1209.50     1201.93     52.26 o 
   6 -12   4      595.16      593.18     32.01 o 
   7 -12   4      221.62      214.77     30.05 o 
   8 -12   4       62.42       43.02     46.95 o 
   9 -12   4       51.36        4.42     30.83 o 
 -10 -11   4       51.43      126.52     48.50 o 
  -9 -11   4       28.25       45.52     41.32 o 
  -8 -11   4       48.82       55.75     40.89 o 
  -7 -11   4       15.73       55.24     47.28 o 
  -6 -11   4       57.17      152.45     53.17 o 
  -5 -11   4      542.80      576.64     39.27 o 
  -4 -11   4     1279.87     1251.65     41.05 o 
  -3 -11   4     1300.67     1402.45     80.95 o 
  -2 -11   4      258.21      307.97     27.39 o 
  -1 -11   4     1826.46     1908.97     54.11 o 
   0 -11   4     2687.98     2915.32     66.10 o 
   1 -11   4      801.44      886.55     36.06 o 
   2 -11   4     1630.44     1730.06     35.41 o 
   3 -11   4      836.18      803.77     23.21 o 
   4 -11   4      203.73      178.53     12.79 o 
   5 -11   4      684.68      665.36     31.21 o 
   6 -11   4     1044.61     1006.80     40.13 o 
   7 -11   4      117.27      129.81     25.90 o 
   8 -11   4      105.38      129.88     35.69 o 
   9 -11   4       27.96      -24.28     34.22 o 
 -10 -10   4       10.50       26.04     45.46 o 
  -9 -10   4      169.53      157.60     50.28 o 
  -8 -10   4      365.74      352.89     63.92 o 
  -7 -10   4      304.74      326.30     61.69 o 
  -6 -10   4      727.65      864.98     83.45 o 
  -5 -10   4      200.48      216.44     59.39 o 
  -4 -10   4      900.65      893.99     51.14 o 
  -3 -10   4     1358.10     1249.02     76.66 o 
  -2 -10   4     2685.21     2693.89     60.92 o 
  -1 -10   4     1021.65     1013.37     39.22 o 
   0 -10   4      903.50      937.10     38.00 o 
   1 -10   4     1758.35     1904.78     53.00 o 
   2 -10   4       55.29       50.23     15.95 o 
   3 -10   4     1913.25     1907.70     33.23 o 
   4 -10   4      167.08      206.57     22.47 o 
   5 -10   4       49.41       64.57     14.53 o 
   6 -10   4      309.85      351.21     25.65 o 
   7 -10   4      286.39      286.71     33.62 o 
   8 -10   4       37.87       19.25     21.85 o 
   9 -10   4       22.02       56.87     35.01 o 
 -10  -9   4       85.43       49.79     39.58 o 
  -9  -9   4       39.66       19.64     45.75 o 
  -8  -9   4      859.22      762.35     81.14 o 
  -7  -9   4      256.57      278.32     27.84 o 
  -6  -9   4      471.35      523.31     66.22 o 
  -5  -9   4      351.24      411.11     56.72 o 
  -4  -9   4     1011.14     1005.32     35.80 o 
  -3  -9   4      584.88      513.46     21.62 o 
  -2  -9   4      672.62      685.98     31.14 o 
  -1  -9   4     3812.09     3708.32     70.79 o 
   0  -9   4        1.93      -18.49     18.49 o 
   1  -9   4      900.98      925.68     34.55 o 
   2  -9   4      493.47      511.11     17.33 o 
   3  -9   4     1029.02     1016.43     48.92 o 
   4  -9   4      719.52      740.81     38.68 o 
   5  -9   4      793.61      791.67     33.09 o 
   6  -9   4      236.07      241.22     22.02 o 
   7  -9   4       63.01       44.91     55.64 o 
   8  -9   4      250.71      288.34     38.67 o 
   9  -9   4      111.41      126.24     29.69 o 
 -10  -8   4       49.88       73.19     50.61 o 
  -9  -8   4      101.59       90.81     48.02 o 
  -8  -8   4       95.75      128.68     44.44 o 
  -7  -8   4      110.15      126.36     30.54 o 
  -6  -8   4      291.23      337.96     59.86 o 
  -5  -8   4      998.73      966.58     46.40 o 
  -4  -8   4     2238.32     2409.90     53.20 o 
  -3  -8   4     3846.96     3717.02    112.62 o 
  -2  -8   4       50.64       47.93      6.69 o 
  -1  -8   4       50.87       72.53     14.68 o 
   0  -8   4      296.03      326.45     29.59 o 
   1  -8   4     2127.37     2081.54     49.30 o 
   2  -8   4     1027.75     1103.57     24.40 o 
   3  -8   4      392.63      432.75     26.88 o 
   4  -8   4      755.41      785.12     55.63 o 
   5  -8   4     1190.48     1142.39     38.11 o 
   6  -8   4      415.66      432.87     26.93 o 
   7  -8   4      257.52      281.58     34.47 o 
   8  -8   4       56.96      117.63     30.12 o 
   9  -8   4      202.93      157.02     31.49 o 
 -10  -7   4      133.38      189.95     59.50 o 
  -9  -7   4       64.78       90.80     47.32 o 
  -8  -7   4      289.46      206.79     52.24 o 
  -7  -7   4      174.18      204.46     74.72 o 
  -6  -7   4      402.48      447.37     62.55 o 
  -5  -7   4       19.85       61.62     34.27 o 
  -4  -7   4       72.45       89.00     24.40 o 
  -3  -7   4     2465.58     2296.58     67.43 o 
  -2  -7   4      602.68      557.61     45.17 o 
  -1  -7   4      745.84      825.96     50.11 o 
   0  -7   4     3057.81     3305.70     83.75 o 
   1  -7   4     2785.60     2827.70     94.69 o 
   2  -7   4      131.11      124.01      9.86 o 
   3  -7   4      597.28      677.87     33.09 o 
   4  -7   4      128.50      142.82     29.14 o 
   5  -7   4      183.02      201.13     18.65 o 
   6  -7   4     2366.76     2357.88     82.00 o 
   7  -7   4       22.68       49.76     22.03 o 
   8  -7   4      176.94      150.78     32.17 o 
   9  -7   4       54.38      109.34     35.79 o 
 -10  -6   4      140.84      153.78     54.61 o 
  -9  -6   4      190.10      221.83     61.64 o 
  -8  -6   4      233.10      207.17     53.85 o 
  -7  -6   4      976.02     1006.84    103.80 o 
  -6  -6   4      326.77      294.69     51.14 o 
  -5  -6   4      266.44      225.41     48.38 o 
  -4  -6   4     2332.50     2534.71    108.58 o 
  -3  -6   4      359.79      354.35     15.76 o 
  -2  -6   4     3803.23     3850.46     62.79 o 
  -1  -6   4      966.16      952.09     52.88 o 
   0  -6   4     1591.47     1611.77     43.19 o 
   1  -6   4     1468.37     1553.21     33.59 o 
   2  -6   4     1526.46     1702.87     28.12 o 
   3  -6   4      414.87      447.94     28.28 o 
   4  -6   4      148.82      151.37     22.84 o 
   5  -6   4      749.35      704.99     29.55 o 
   6  -6   4     4300.04     4112.21    107.25 o 
   7  -6   4      431.05      369.18     38.18 o 
   8  -6   4       12.04       31.00     24.47 o 
   9  -6   4      130.99      173.03     33.56 o 
 -10  -5   4       99.16       79.10     32.67 o 
  -9  -5   4      377.68      406.14     68.62 o 
  -8  -5   4      726.90      779.82     83.06 o 
  -7  -5   4     1473.52     1399.76     46.33 o 
  -6  -5   4     1573.06     1541.55     97.92 o 
  -5  -5   4      355.59      295.02     48.80 o 
  -4  -5   4      935.79      916.07     72.08 o 
  -3  -5   4      349.28      343.40     34.51 o 
  -2  -5   4      661.50      752.73     61.61 o 
  -1  -5   4     2818.86     2894.21     86.94 o 
   0  -5   4      350.82      331.32     17.56 o 
   1  -5   4      728.43      723.67     24.29 o 
   2  -5   4      325.33      312.58     12.14 o 
   3  -5   4      478.47      557.53     32.50 o 
   4  -5   4       34.25       35.93     15.80 o 
   5  -5   4     1041.90     1015.95     33.13 o 
   6  -5   4      125.66      144.82     29.85 o 
   7  -5   4       64.28       42.57     21.52 o 
   8  -5   4      138.89      166.00     32.85 o 
   9  -5   4       11.15       31.04     23.59 o 
 -10  -4   4        7.42       53.55     35.22 o 
  -9  -4   4       92.96      143.39     51.39 o 
  -8  -4   4      772.50      850.58     84.94 o 
  -7  -4   4      138.27      111.41     46.57 o 
  -6  -4   4      526.59      549.46     65.28 o 
  -5  -4   4       98.81      102.19     39.27 o 
  -4  -4   4     4358.55     4245.92    137.59 o 
  -3  -4   4      798.87      820.89     30.86 o 
  -2  -4   4     1835.03     1936.35     78.73 o 
  -1  -4   4     1739.71     1837.03     69.51 o 
   0  -4   4      103.66      145.37     12.72 o 
   1  -4   4     2325.07     2378.15     38.73 o 
   2  -4   4      697.18      744.22     23.64 o 
   3  -4   4     2077.31     2441.07    144.80 o 
   4  -4   4      603.97      596.96     23.66 o 
   5  -4   4      105.79      105.21     14.36 o 
   6  -4   4       14.33       94.50     27.87 o 
   7  -4   4      344.13      332.38     37.52 o 
   8  -4   4      421.69      450.28     46.11 o 
   9  -4   4      120.48      122.87     30.58 o 
 -10  -3   4      490.53      531.45     64.94 o 
  -9  -3   4      128.91      154.07     54.01 o 
  -8  -3   4      165.37      148.44     47.77 o 
  -7  -3   4       76.57      154.60     50.82 o 
  -6  -3   4      487.44      437.86     60.05 o 
  -5  -3   4      508.96      420.43     54.33 o 
  -4  -3   4     3035.25     3142.66    118.04 o 
  -3  -3   4     1272.36     1265.54     39.32 o 
  -2  -3   4     1806.33     1799.43     76.45 o 
  -1  -3   4      358.82      391.81     24.98 o 
   0  -3   4       23.51       18.83      8.38 o 
   1  -3   4     2467.08     2450.70     40.38 o 
   2  -3   4      510.43      560.09     20.82 o 
   3  -3   4     2672.74     2753.72     68.54 o 
   4  -3   4      192.68      179.99     14.11 o 
   5  -3   4       68.49       89.89      9.75 o 
   6  -3   4      955.24      903.53     54.07 o 
   7  -3   4      258.08      357.09     66.74 o 
   8  -3   4       22.28       16.47     23.98 o 
   9  -3   4      278.42      294.02     41.81 o 
 -10  -2   4        8.58       98.15     34.24 o 
  -9  -2   4      961.71     1127.50    100.23 o 
  -8  -2   4        8.75       -4.13     36.60 o 
  -7  -2   4      498.16      594.92     71.75 o 
  -6  -2   4       16.27       61.59     42.29 o 
  -5  -2   4      188.54      200.61     43.34 o 
  -4  -2   4      181.09      180.53     20.57 o 
  -3  -2   4     1749.56     1713.79     46.37 o 
  -2  -2   4      611.01      645.92     25.14 o 
  -1  -2   4      100.67       98.43     16.31 o 
   0  -2   4     1202.43     1162.85     28.33 o 
   1  -2   4     2359.93     2403.72     33.89 o 
   2  -2   4     2814.11     2823.72     72.35 o 
   3  -2   4     1800.32     1921.56     34.53 o 
   4  -2   4      312.62      301.50     17.26 o 
   5  -2   4     1974.94     1851.78     31.09 o 
   6  -2   4      433.83      436.70     40.13 o 
   7  -2   4       17.65       67.45     23.97 o 
   8  -2   4       97.92       84.67     26.94 o 
   9  -2   4      173.27      251.33     38.25 o 
 -11  -1   4      312.42      306.94     47.51 o 
 -10  -1   4      214.06      227.38     55.83 o 
  -9  -1   4      423.18      319.99     43.36 o 
  -8  -1   4      407.47      427.02     67.94 o 
  -7  -1   4      303.35      275.91     57.39 o 
  -6  -1   4       57.61      103.26     47.61 o 
  -5  -1   4       49.98       84.23     37.06 o 
  -4  -1   4      953.12     1039.23     42.07 o 
  -3  -1   4      993.23     1055.72     53.92 o 
  -2  -1   4     6196.09     5625.49    686.24 o 
  -1  -1   4       86.74       61.30      8.98 o 
   0  -1   4       91.06       97.03     12.49 o 
   1  -1   4      668.87      708.98     17.23 o 
   2  -1   4     1772.65     1827.11     35.22 o 
   3  -1   4      562.66      509.01     34.33 o 
   4  -1   4      368.12      364.34     38.15 o 
   5  -1   4      330.52      396.67     25.07 o 
   6  -1   4      243.29      242.76     32.95 o 
   7  -1   4      120.59      107.76     28.24 o 
   8  -1   4      353.39      386.67     45.97 o 
   9  -1   4       17.73        0.40     23.96 o 
 -11   0   4        1.18       20.61     30.21 o 
 -10   0   4        9.49       34.53     28.17 o 
  -9   0   4      100.21      101.23     32.69 o 
  -8   0   4      963.86      941.35     88.45 o 
  -7   0   4       17.23       58.40     39.13 o 
  -6   0   4       95.74       70.04     43.74 o 
  -5   0   4      757.72      669.70     65.72 o 
  -4   0   4     2424.82     2516.26     64.56 o 
  -3   0   4     2347.78     2420.54     58.36 o 
  -2   0   4     2911.23     2919.96     95.40 o 
  -1   0   4       32.87       45.88      8.88 o 
   0   0   4     1384.45     1332.64     31.38 o 
   1   0   4     2071.38     2086.88     28.04 o 
   2   0   4        6.11       11.16      6.57 o 
   3   0   4     1088.21     1220.74     48.89 o 
   4   0   4     1209.11     1093.76     35.76 o 
   5   0   4      229.14      227.39     19.46 o 
   6   0   4      439.51      455.19     41.65 o 
   7   0   4       59.23       55.00     25.77 o 
   8   0   4     1183.39     1240.47     72.68 o 
   9   0   4        0.14        9.32     24.55 o 
 -11   1   4      314.54      305.26     60.00 o 
 -10   1   4      213.04      258.37     47.60 o 
  -9   1   4      418.12      445.33     51.37 o 
  -8   1   4      402.40      419.54     64.68 o 
  -7   1   4      312.96      259.91     55.91 o 
  -6   1   4       58.39       69.74     38.43 o 
  -5   1   4       52.86       54.98     38.95 o 
  -4   1   4      942.05     1020.08     42.92 o 
  -3   1   4      997.17     1009.39     22.75 o 
  -2   1   4     6188.29     6275.21    138.22 o 
  -1   1   4       93.59       53.82     17.91 o 
   0   1   4       98.48       99.46      8.61 o 
   1   1   4      655.18      633.99     18.32 o 
   2   1   4     1794.98     1738.37     37.09 o 
   3   1   4      572.39      570.90     35.87 o 
   4   1   4      369.76      361.82     34.64 o 
   5   1   4      330.66      352.11     23.91 o 
   6   1   4      253.17      300.82     37.37 o 
   7   1   4      126.03      140.72     29.58 o 
   8   1   4      350.21      398.69     45.15 o 
   9   1   4       16.75       30.28     24.55 o 
 -10   2   4        8.59       12.50     24.54 o 
  -9   2   4      943.99      894.65     63.77 o 
  -8   2   4        8.95       37.61     38.02 o 
  -7   2   4      504.85      513.46     67.96 o 
  -6   2   4       16.04       -6.79     35.28 o 
  -5   2   4      185.35      245.50     45.25 o 
  -4   2   4      177.83      224.36     25.30 o 
  -3   2   4     1745.50     1723.54     29.88 o 
  -2   2   4      605.75      604.91     49.47 o 
  -1   2   4      101.32       87.73      7.85 o 
   0   2   4     1205.63     1167.60     21.93 o 
   1   2   4     2357.78     2440.51     33.71 o 
   2   2   4     2773.89     2784.81     51.40 o 
   3   2   4     1832.07     2003.31     63.89 o 
   4   2   4      313.15      320.42     32.76 o 
   5   2   4     1953.87     1858.55     72.75 o 
   6   2   4      436.34      381.99     41.33 o 
   7   2   4       17.63       18.31     22.33 o 
   8   2   4       97.75       94.95     27.10 o 
   9   2   4      176.80      183.76     38.43 o 
 -10   3   4      494.48      573.07     55.50 o 
  -9   3   4      131.58      194.21     37.37 o 
  -8   3   4      164.54      152.70     33.78 o 
  -7   3   4       79.60      143.60     51.18 o 
  -6   3   4      481.96      460.09     61.25 o 
  -5   3   4      518.87      550.66     37.76 o 
  -4   3   4     3070.19     3235.66     77.33 o 
  -3   3   4     1291.04     1334.71     28.82 o 
  -2   3   4     1801.25     1851.90     79.07 o 
  -1   3   4      373.89      402.27     13.02 o 
   0   3   4       22.46       27.64      6.65 o 
   1   3   4     2473.53     2506.71     34.33 o 
   2   3   4      497.33      520.94     24.96 o 
   3   3   4     2643.34     2778.05     75.10 o 
   4   3   4      190.72      207.46     28.22 o 
   5   3   4       71.02       65.16     25.30 o 
   6   3   4      971.91      921.43     56.42 o 
   7   3   4      257.70      299.59     40.18 o 
   8   3   4       23.44       60.86     27.21 o 
   9   3   4      279.88      235.04     41.04 o 
 -10   4   4        8.02      -25.11     28.73 o 
  -9   4   4       92.54      121.22     35.27 o 
  -8   4   4      776.53      869.21     60.38 o 
  -7   4   4      133.67      106.21     28.52 o 
  -6   4   4      531.12      520.04     65.61 o 
  -5   4   4       96.76       85.23     22.08 o 
  -4   4   4     4379.26     4374.43     90.62 o 
  -3   4   4      772.20      846.24     25.08 o 
  -2   4   4     1839.49     2116.66     84.58 o 
  -1   4   4     1731.98     1856.17     25.37 o 
   0   4   4       97.85      129.11      9.66 o 
   1   4   4     2297.37     2411.89     32.99 o 
   2   4   4      697.39      718.08     26.56 o 
   3   4   4     2078.27     2379.71     70.05 o 
   4   4   4      578.64      548.75     39.26 o 
   5   4   4      106.05      118.50     27.21 o 
   6   4   4       14.43       63.26     27.66 o 
   7   4   4      348.18      343.93     41.56 o 
   8   4   4      417.98      459.20     48.04 o 
   9   4   4      123.37      204.86     39.16 o 
 -10   5   4       97.49      112.76     36.95 o 
  -9   5   4      377.87      396.86     47.81 o 
  -8   5   4      718.69      699.86     55.01 o 
  -7   5   4     1456.42     1459.21     70.85 o 
  -6   5   4     1588.04     1503.80     97.63 o 
  -5   5   4      348.31      340.97     33.07 o 
  -4   5   4      922.63      925.53     27.81 o 
  -3   5   4      349.79      359.08     18.71 o 
  -2   5   4      665.66      805.79     56.90 o 
  -1   5   4     2820.73     2940.00     57.26 o 
   0   5   4      342.04      314.69     17.68 o 
   1   5   4      719.98      749.33     18.75 o 
   2   5   4      335.56      344.10     19.00 o 
   3   5   4      464.50      513.67     25.60 o 
   4   5   4       34.93       39.40     19.66 o 
   5   5   4     1034.73      904.30     53.10 o 
   6   5   4      119.22      228.24     37.87 o 
   7   5   4       67.25      127.20     32.03 o 
   8   5   4      140.30      113.11     29.65 o 
   9   5   4       11.09       10.92     38.97 o 
 -10   6   4      140.56      151.10     36.20 o 
  -9   6   4      199.27      197.48     37.49 o 
  -8   6   4      234.81      285.46     40.69 o 
  -7   6   4      984.33     1012.36     61.19 o 
  -6   6   4      324.84      311.04     37.17 o 
  -5   6   4      258.91      246.28     20.40 o 
  -4   6   4     2324.65     2478.74     46.86 o 
  -3   6   4      360.78      401.32     20.47 o 
  -2   6   4     3777.05     3800.27    113.49 o 
  -1   6   4      974.53     1050.50     39.09 o 
   0   6   4     1585.42     1606.68     37.03 o 
   1   6   4     1448.57     1519.48     30.55 o 
   2   6   4     1541.75     1679.47     37.77 o 
   3   6   4      429.42      451.27     45.04 o 
   4   6   4      147.58      185.04     28.38 o 
   5   6   4      736.77      647.62     59.57 o 
   6   6   4     4301.46     4124.88    116.57 o 
   7   6   4      437.16      443.94     45.82 o 
   8   6   4       11.85       18.54     25.21 o 
   9   6   4      131.47      154.83     49.21 o 
 -10   7   4      135.61      182.91     50.81 o 
  -9   7   4       63.70       88.73     33.51 o 
  -8   7   4      290.76      305.32     41.13 o 
  -7   7   4      169.47      149.36     35.87 o 
  -6   7   4      399.67      339.49     36.26 o 
  -5   7   4       17.26       13.29     14.08 o 
  -4   7   4       68.38      100.07     13.82 o 
  -3   7   4     2488.64     2471.02     47.95 o 
  -2   7   4      599.89      544.78     49.99 o 
  -1   7   4      723.97      844.11     49.84 o 
   0   7   4     3053.11     3257.09     37.80 o 
   1   7   4     2763.99     2700.15     63.19 o 
   2   7   4      130.29      118.13     16.88 o 
   3   7   4      600.00      637.55     40.11 o 
   4   7   4      128.73      185.55     29.97 o 
   5   7   4      186.11      213.17     32.99 o 
   6   7   4     2333.23     2351.85     91.25 o 
   7   7   4       24.35       26.06     26.70 o 
   8   7   4      178.06      162.47     35.35 o 
   9   7   4       54.56       85.35     43.78 o 
 -10   8   4       48.17      118.79     78.92 o 
  -9   8   4      100.71      104.12     31.97 o 
  -8   8   4       94.41       64.79     44.55 o 
  -7   8   4      108.41       95.65     30.05 o 
  -6   8   4      293.88      300.99     37.90 o 
  -5   8   4     1002.77      944.28     21.05 o 
  -4   8   4     2254.99     2379.48     33.04 o 
  -3   8   4     3848.18     3875.68     61.84 o 
  -2   8   4       52.02       23.85     26.65 o 
  -1   8   4       52.61      112.27     28.56 o 
   0   8   4      292.93      318.68     27.93 o 
   1   8   4     2133.58     2091.90     59.37 o 
   2   8   4     1032.77     1109.39     39.20 o 
   3   8   4      387.44      414.31     34.98 o 
   4   8   4      767.03      743.89    114.53 o 
   5   8   4     1187.86     1131.73     72.96 o 
   6   8   4      414.47      387.19     49.87 o 
   7   8   4      260.66      207.47     36.75 o 
   8   8   4       56.89       63.58     28.70 o 
   9   8   4      201.62      152.20     49.53 o 
 -10   9   4       88.50       59.66     32.17 o 
  -9   9   4       40.23       59.47     31.16 o 
  -8   9   4      856.17      834.02     58.53 o 
  -7   9   4      249.19      526.39    145.85 o 
  -6   9   4      471.61      534.49     45.13 o 
  -5   9   4      353.82      379.91     14.86 o 
  -4   9   4     1001.32      951.09     22.84 o 
  -3   9   4      582.91      562.55     22.48 o 
  -2   9   4      671.70      706.54     38.22 o 
  -1   9   4     3831.72     3843.88     55.29 o 
   0   9   4        2.78        7.95     13.99 o 
   1   9   4      918.04      904.33     40.69 o 
   2   9   4      504.73      505.80     28.39 o 
   3   9   4     1032.73      998.47     50.81 o 
   4   9   4      717.95      752.24     48.24 o 
   5   9   4      789.64      802.28     53.12 o 
   6   9   4      244.17      240.07     36.26 o 
   7   9   4       63.45       42.01     40.75 o 
   8   9   4      251.50      243.34     39.48 o 
   9   9   4      114.02      171.63     57.20 o 
 -10  10   4       10.63      -14.80     25.69 o 
  -9  10   4      174.10      206.58     39.04 o 
  -8  10   4      363.86      415.14     71.31 o 
  -7  10   4      310.91      264.53     38.32 o 
  -6  10   4      739.89      775.96     41.40 o 
  -5  10   4      199.88      199.95     11.96 o 
  -4  10   4      893.16      826.33     24.96 o 
  -3  10   4     1365.28     1277.13     40.27 o 
  -2  10   4     2708.64     2767.51     72.93 o 
  -1  10   4     1022.24     1070.74     30.15 o 
   0  10   4      907.82      940.04     39.70 o 
   1  10   4     1753.49     1905.01     57.79 o 
   2  10   4       58.63       43.67     15.31 o 
   3  10   4     1940.51     1943.68     68.33 o 
   4  10   4      165.94      183.83     30.32 o 
   5  10   4       44.53       50.83     23.85 o 
   6  10   4      307.94      312.55     41.38 o 
   7  10   4      289.97      340.16     55.92 o 
   8  10   4       37.61       25.29     26.04 o 
   9  10   4       21.12       16.06     42.10 o 
 -10  11   4       47.86       22.95     29.34 o 
  -9  11   4       28.44       41.04     27.40 o 
  -8  11   4       48.50       45.59     27.88 o 
  -7  11   4       15.23       16.37     27.95 o 
  -6  11   4       61.37       31.68     23.06 o 
  -5  11   4      544.72      489.98     17.36 o 
  -4  11   4     1276.16     1167.52     31.48 o 
  -3  11   4     1302.65     1254.24     35.95 o 
  -2  11   4      256.29      283.16     31.92 o 
  -1  11   4     1815.62     1872.37     35.97 o 
   0  11   4     2687.61     2801.17    107.81 o 
   1  11   4      788.04      883.24     41.45 o 
   2  11   4     1632.04     1805.37     51.09 o 
   3  11   4      822.20      780.30     37.81 o 
   4  11   4      201.65      253.25     34.44 o 
   5  11   4      675.40      702.19     51.05 o 
   6  11   4     1048.10     1019.11     64.03 o 
   7  11   4      120.16      177.15     33.54 o 
   8  11   4      103.18      118.31     59.43 o 
   9  11   4       29.07       86.72     52.71 o 
 -10  12   4       10.06       -8.57     29.32 o 
  -9  12   4      163.12      147.59     34.00 o 
  -8  12   4      165.51      183.30     36.12 o 
  -7  12   4      507.44      617.98     50.59 o 
  -6  12   4       66.29       79.00     21.96 o 
  -5  12   4      727.46      714.77     23.42 o 
  -4  12   4       57.53       36.59     10.87 o 
  -3  12   4     1529.72     1494.75     39.73 o 
  -2  12   4     2709.40     2660.95     42.56 o 
  -1  12   4      924.37      938.58     25.56 o 
   0  12   4      605.93      587.48     38.43 o 
   1  12   4       44.61       64.98     17.67 o 
   2  12   4       51.54       66.57     22.89 o 
   3  12   4      252.27      289.47     26.21 o 
   4  12   4     1656.61     1690.48     70.46 o 
   5  12   4     1209.40     1237.18     65.05 o 
   6  12   4      595.67      589.33     59.56 o 
   7  12   4      225.21      235.78     45.35 o 
   8  12   4       62.35      132.58     46.39 o 
   9  12   4       52.85      118.41     61.04 o 
 -10  13   4        3.23       32.90     63.87 o 
  -9  13   4       73.22       84.76     43.63 o 
  -8  13   4       38.98       40.73     32.42 o 
  -7  13   4      331.50      319.87     40.58 o 
  -6  13   4      128.45       96.22     30.13 o 
  -5  13   4      823.31      761.82     30.27 o 
  -4  13   4       18.93       51.18     14.24 o 
  -3  13   4      896.43      973.64     50.03 o 
  -2  13   4     1863.35     1868.83     38.51 o 
  -1  13   4      857.16      856.45     24.90 o 
   0  13   4     1080.90     1029.21     57.11 o 
   1  13   4     1064.51     1087.06     45.99 o 
   2  13   4      992.44     1033.51     40.36 o 
   3  13   4      405.27      417.96     30.86 o 
   4  13   4       89.40       94.35     27.88 o 
   5  13   4      334.34      380.03     41.67 o 
   6  13   4      478.82      431.06     45.29 o 
   7  13   4      142.64      128.53     37.21 o 
   8  13   4       16.69      -24.66     47.56 o 
   9  13   4       93.38       67.58     48.63 o 
 -10  14   4       11.08       11.27     40.17 o 
  -9  14   4      181.25      314.49     65.17 o 
  -8  14   4       17.64       26.85     37.40 o 
  -7  14   4       98.40      131.14     44.30 o 
  -6  14   4     1192.73     1163.09     62.01 o 
  -5  14   4      725.24      686.40     30.67 o 
  -4  14   4      158.65      150.64     16.56 o 
  -3  14   4      927.73      994.56     29.79 o 
  -2  14   4     4316.22     4426.17     62.04 o 
  -1  14   4      342.65      348.35     19.04 o 
   0  14   4      920.86      917.56     40.41 o 
   1  14   4      354.15      425.94     31.22 o 
   2  14   4     1000.99      957.88     68.33 o 
   3  14   4     1222.87     1154.88     45.88 o 
   4  14   4      168.18      174.29     30.28 o 
   5  14   4     4224.34     3970.95    114.32 o 
   6  14   4       11.58       45.71     27.02 o 
   7  14   4       36.01       36.12     27.16 o 
   8  14   4      228.79      173.14     56.72 o 
   9  14   4      122.94      100.13     52.98 o 
 -10  15   4       75.68      106.01     53.95 o 
  -9  15   4      171.16      177.72     51.25 o 
  -8  15   4       22.79       34.59     36.40 o 
  -7  15   4       97.22       76.44     33.77 o 
  -6  15   4      443.16      437.18     41.54 o 
  -5  15   4      517.45      494.40     39.45 o 
  -4  15   4     1181.71     1204.45     53.86 o 
  -3  15   4      100.17      104.88     13.17 o 
  -2  15   4      898.10      842.57     29.49 o 
  -1  15   4      965.60      978.25     38.82 o 
   0  15   4      219.46      231.65     23.28 o 
   1  15   4      497.69      515.74     64.35 o 
   2  15   4      129.58      114.68     22.06 o 
   3  15   4      267.60      302.67     27.50 o 
   4  15   4       64.36       58.02     23.27 o 
   5  15   4       73.27       95.35     30.17 o 
   6  15   4     1013.79     1000.49     64.24 o 
   7  15   4       34.60       24.65     72.53 o 
   8  15   4       61.27       22.00     46.00 o 
   9  15   4       26.12      123.13     51.06 o 
 -10  16   4      105.52      163.57     53.37 o 
  -9  16   4      177.89      108.19     48.40 o 
  -8  16   4       94.89       57.39     41.22 o 
  -7  16   4      109.53       83.89     38.83 o 
  -6  16   4       12.58       55.58     27.62 o 
  -5  16   4      105.61      115.25     26.26 o 
  -4  16   4       87.28       85.05     22.78 o 
  -3  16   4      302.30      289.81     19.15 o 
  -2  16   4     1102.70     1126.23     32.31 o 
  -1  16   4      909.60      993.78     50.97 o 
   0  16   4     1095.52     1155.12     70.73 o 
   1  16   4      609.50      574.18     35.30 o 
   2  16   4      396.66      440.80     50.56 o 
   3  16   4      205.22      191.51     23.29 o 
   4  16   4      904.97      839.72     43.71 o 
   5  16   4     1627.91     1472.88     72.66 o 
   6  16   4      647.06      646.42     53.32 o 
   7  16   4       23.31       -2.48     28.15 o 
   8  16   4       58.84      157.15     58.95 o 
 -10  17   4        1.03       -6.69     42.07 o 
  -9  17   4       38.71       -6.03     34.27 o 
  -8  17   4       50.58       42.57     35.44 o 
  -7  17   4      201.64      249.15     51.67 o 
  -6  17   4      224.62      162.35     31.57 o 
  -5  17   4      585.68      555.02     43.24 o 
  -4  17   4      835.81      817.21     47.52 o 
  -3  17   4      368.86      372.05     21.98 o 
  -2  17   4      973.00      961.51     26.12 o 
  -1  17   4     2263.47     2251.13     42.46 o 
   0  17   4     4796.38     4850.07    142.40 o 
   1  17   4      290.11      257.98     26.00 o 
   2  17   4        3.94       34.33     18.72 o 
   3  17   4      558.14      532.58     33.72 o 
   4  17   4      698.83      686.33     40.48 o 
   5  17   4      592.09      572.88     83.13 o 
   6  17   4      303.94      309.92     49.18 o 
   7  17   4      243.30      289.85     43.58 o 
   8  17   4       19.23       27.88     45.23 o 
  -9  18   4      128.69      204.25     59.02 o 
  -8  18   4       38.61       72.86     42.42 o 
  -7  18   4       95.54       64.58     38.22 o 
  -6  18   4      984.41      917.59     57.75 o 
  -5  18   4       59.03       65.65     25.54 o 
  -4  18   4      155.58      123.75     41.50 o 
  -3  18   4      431.55      427.57     23.88 o 
  -2  18   4      724.00      747.73     23.72 o 
  -1  18   4        2.27       27.19     11.19 o 
   0  18   4      327.45      348.42     27.67 o 
   1  18   4      565.77      529.18     35.46 o 
   2  18   4      836.05      796.68     45.58 o 
   3  18   4       47.57       49.06     21.31 o 
   4  18   4      301.97      333.40     31.65 o 
   5  18   4      139.19      176.94     32.43 o 
   6  18   4       14.86       21.65     25.87 o 
   7  18   4      195.69      175.92     61.16 o 
   8  18   4      119.48      157.93     58.68 o 
  -9  19   4       65.01       67.49     38.57 o 
  -8  19   4      282.15      280.31     59.97 o 
  -7  19   4       94.88       34.53     35.19 o 
  -6  19   4      236.79      225.95     34.14 o 
  -5  19   4        4.95        2.68     22.71 o 
  -4  19   4      108.42      115.77     17.56 o 
  -3  19   4      209.95      225.61     24.22 o 
  -2  19   4       59.31       68.54     11.84 o 
  -1  19   4      643.23      669.11     26.13 o 
   0  19   4       80.87       94.31     17.90 o 
   1  19   4      893.71      938.22     44.99 o 
   2  19   4     1058.85     1037.20     50.91 o 
   3  19   4     2166.41     2196.14     65.41 o 
   4  19   4      236.18      179.71     27.75 o 
   5  19   4      766.65      717.67     53.67 o 
   6  19   4      161.13      153.82     32.81 o 
   7  19   4       45.21       47.62     46.69 o 
   8  19   4      287.32      239.05     66.53 o 
  -9  20   4        3.94       46.63     45.93 o 
  -8  20   4       31.46       16.07     35.18 o 
  -7  20   4      584.60      614.81     77.50 o 
  -6  20   4      261.06      265.60     55.96 o 
  -5  20   4      233.59      245.09     34.89 o 
  -4  20   4      789.96      817.60     35.67 o 
  -3  20   4     1433.95     1465.94     43.52 o 
  -2  20   4      266.75      262.43     16.20 o 
  -1  20   4       71.08       79.10     33.12 o 
   0  20   4       51.42       68.07     15.42 o 
   1  20   4      993.39     1067.37     47.95 o 
   2  20   4      468.94      467.50     36.24 o 
   3  20   4      316.97      327.65     30.11 o 
   4  20   4       46.19       44.14     19.65 o 
   5  20   4      407.23      437.50     44.11 o 
   6  20   4       32.33       29.82     57.34 o 
   7  20   4       90.97       45.31     46.90 o 
   8  20   4      512.38      501.16     88.38 o 
  -9  21   4      112.97      143.38     48.56 o 
  -8  21   4      129.34      199.56     52.88 o 
  -7  21   4        5.49       -1.51     29.83 o 
  -6  21   4      147.10      156.19     31.25 o 
  -5  21   4      666.14      687.68     50.59 o 
  -4  21   4     1045.50     1049.41     40.60 o 
  -3  21   4       56.43       77.53     15.75 o 
  -2  21   4      104.98       95.25     11.41 o 
  -1  21   4      314.24      354.65     39.83 o 
   0  21   4      195.53      229.02     23.58 o 
   1  21   4      278.52      266.05     26.55 o 
   2  21   4      285.36      348.22     53.78 o 
   3  21   4      932.13      960.18     45.87 o 
   4  21   4      347.30      314.56     30.43 o 
   5  21   4        6.63      -16.77     23.82 o 
   6  21   4      237.67      296.43     42.67 o 
   7  21   4        7.64      -27.58     51.21 o 
   8  21   4       17.26       39.30     48.20 o 
  -9  22   4      142.59      100.03     53.27 o 
  -8  22   4      180.09      203.09     54.44 o 
  -7  22   4       86.62      109.86     41.95 o 
  -6  22   4      291.27      344.35     46.48 o 
  -5  22   4      575.31      631.05     49.22 o 
  -4  22   4      221.94      226.73     22.34 o 
  -3  22   4      159.73      165.97     14.17 o 
  -2  22   4      675.78      665.40     22.92 o 
  -1  22   4      213.61      231.77     20.97 o 
   0  22   4       95.42      109.58     18.48 o 
   1  22   4      231.31      217.95     32.92 o 
   2  22   4     2913.61     2905.07     83.36 o 
   3  22   4      855.56      868.37     51.84 o 
   4  22   4      248.65      236.25     27.20 o 
   5  22   4       29.25       38.06     25.24 o 
   6  22   4      508.02      597.66     86.48 o 
   7  22   4        5.43      -14.99     46.38 o 
   8  22   4       40.68       42.51     46.38 o 
  -9  23   4       33.38       63.04     42.15 o 
  -8  23   4       26.90      101.08     47.58 o 
  -7  23   4      138.08      176.14     50.05 o 
  -6  23   4      465.97      503.28     90.29 o 
  -5  23   4      462.59      382.00     39.10 o 
  -4  23   4      518.45      570.79     32.76 o 
  -3  23   4      149.81      140.92     13.42 o 
  -2  23   4      386.42      407.05     18.42 o 
  -1  23   4     1131.18     1213.89     58.53 o 
   0  23   4      340.71      380.63     31.20 o 
   1  23   4      538.62      542.09     36.13 o 
   2  23   4      153.79      194.62     30.54 o 
   3  23   4      879.08      969.14     53.56 o 
   4  23   4      262.18      260.76     28.54 o 
   5  23   4       11.75        0.04     17.67 o 
   6  23   4      275.14      250.17     65.81 o 
   7  23   4        5.41      -17.16     45.77 o 
  -9  24   4      131.98      215.93     61.37 o 
  -8  24   4       13.33       24.02     34.65 o 
  -7  24   4      302.81      380.66     65.65 o 
  -6  24   4       12.52       61.74     25.86 o 
  -5  24   4       27.44       28.73     21.56 o 
  -4  24   4     1302.40     1276.67     46.87 o 
  -3  24   4      469.82      487.02     30.84 o 
  -2  24   4      336.02      355.74     16.79 o 
  -1  24   4      168.93      168.60     64.48 o 
   0  24   4      360.25      354.38    104.07 o 
   1  24   4      450.57      408.83     31.92 o 
   2  24   4      123.70      112.67     46.89 o 
   3  24   4      214.32      244.77     30.65 o 
   4  24   4      236.77      209.45     26.90 o 
   5  24   4      198.70      205.91     39.41 o 
   6  24   4       98.08      111.16     53.06 o 
   7  24   4      134.84       85.66     54.91 o 
  -8  25   4       34.93       91.91     49.62 o 
  -7  25   4      210.58      202.72     52.51 o 
  -6  25   4      311.32      271.12     39.19 o 
  -5  25   4        5.89       -6.82     23.81 o 
  -4  25   4       86.89       94.72     18.10 o 
  -3  25   4       30.66       30.83     15.53 o 
  -2  25   4     1137.19     1129.78     41.74 o 
  -1  25   4      249.49      248.43     28.96 o 
   0  25   4     1201.66     1137.66     44.01 o 
   1  25   4     1703.94     1782.21     61.29 o 
   2  25   4      261.61      256.91     29.27 o 
   3  25   4       30.31       39.22     18.28 o 
   4  25   4      394.75      351.74     32.05 o 
   5  25   4       63.26       62.47     33.07 o 
   6  25   4       90.38       55.69     47.24 o 
   7  25   4      110.69      211.59     65.45 o 
  -8  26   4        2.77       14.75     37.60 o 
  -7  26   4      191.85      162.18     51.58 o 
  -6  26   4      170.97      102.33     27.88 o 
  -5  26   4       11.10       54.99     25.40 o 
  -4  26   4       19.55        2.31     13.02 o 
  -3  26   4      168.04      175.18     20.50 o 
  -2  26   4      837.84      863.36     38.05 o 
  -1  26   4       58.99      113.70     49.57 o 
   0  26   4        0.55       -7.77     10.91 o 
   1  26   4     1012.68     1030.75     47.48 o 
   2  26   4      595.57      576.02     41.04 o 
   3  26   4      225.64      268.46     31.47 o 
   4  26   4      186.23      163.59     35.94 o 
   5  26   4      453.93      435.07     50.15 o 
   6  26   4       60.61      -33.61     48.77 o 
   7  26   4       43.20      122.40     60.04 o 
  -8  27   4       50.42      105.94     49.49 o 
  -7  27   4      164.36      169.71     50.05 o 
  -6  27   4       24.37       25.18     28.72 o 
  -5  27   4      120.57      132.63     35.70 o 
  -4  27   4      115.31       92.63     19.07 o 
  -3  27   4       18.07       25.22     14.49 o 
  -2  27   4      141.06      209.74     29.55 o 
  -1  27   4      550.33      418.92    108.45 o 
   0  27   4       46.31       63.10     43.37 o 
   1  27   4      478.23      517.48     34.66 o 
   2  27   4      531.26      541.73     77.94 o 
   3  27   4       94.19       71.03     42.42 o 
   4  27   4        4.36      -11.21     32.41 o 
   5  27   4      194.66      338.14     51.29 o 
   6  27   4       72.78       68.96     53.56 o 
   7  27   4       61.20       43.65     50.99 o 
  -8  28   4      455.63      410.92     75.15 o 
  -7  28   4       17.13       73.15     39.91 o 
  -6  28   4      340.74      343.10     43.03 o 
  -5  28   4       17.44       42.82     38.43 o 
  -4  28   4      544.58      607.34     36.72 o 
  -3  28   4      234.86      260.69     24.74 o 
  -2  28   4      302.00      261.14     32.24 o 
  -1  28   4      180.05      143.10     31.87 o 
   0  28   4      808.01      739.93     82.85 o 
   1  28   4      246.09      265.47     54.52 o 
   2  28   4      655.10      759.56     82.02 o 
   3  28   4        5.64      -22.36     32.25 o 
   4  28   4      226.28      235.95     56.46 o 
   5  28   4      207.33      228.69     48.77 o 
   6  28   4       85.98      119.47     60.27 o 
  -7  29   4       36.51       60.33     40.43 o 
  -6  29   4      106.49       98.79     29.26 o 
  -5  29   4       53.43       86.62     28.16 o 
  -4  29   4      980.89      956.36     59.62 o 
  -3  29   4      206.22      194.87     28.95 o 
  -2  29   4      302.60      231.93     74.91 o 
  -1  29   4       41.23       17.99     35.88 o 
   0  29   4       55.69      100.09     43.37 o 
   1  29   4      798.46      678.41     80.11 o 
   2  29   4      127.72       76.23     42.36 o 
   3  29   4      374.10      320.34     61.81 o 
   4  29   4       34.91       52.14     39.64 o 
   5  29   4      523.82      567.88     58.98 o 
   6  29   4       34.75       -3.08     46.91 o 
  -7  30   4      159.48      167.27     51.10 o 
  -6  30   4       34.55       55.42     29.00 o 
  -5  30   4      478.49      480.00     46.75 o 
  -4  30   4      346.71      269.66     62.68 o 
  -3  30   4      124.16       94.76     19.15 o 
  -2  30   4      518.19      460.03     93.19 o 
  -1  30   4      139.34      123.98     24.63 o 
   0  30   4       78.65       22.01     33.45 o 
   1  30   4      146.77       92.70     41.54 o 
   2  30   4       95.57       74.24     42.87 o 
   3  30   4      396.78      412.02     70.01 o 
   4  30   4      131.42       89.26     41.77 o 
   5  30   4        1.24       73.88     46.26 o 
   6  30   4       41.49      -62.22     62.22 o 
  -7  31   4       61.49       73.00     42.40 o 
  -6  31   4      108.76      136.20     32.12 o 
  -5  31   4      335.49      380.71     44.69 o 
  -4  31   4      197.14      203.12     32.87 o 
  -3  31   4       42.71       51.88     34.38 o 
  -2  31   4      213.57      227.57     26.89 o 
  -1  31   4      582.78      662.37     42.69 o 
   0  31   4      217.01      259.04     60.29 o 
   1  31   4      505.94      436.09     65.71 o 
   2  31   4      308.85      325.84     65.05 o 
   3  31   4       56.53       64.52     43.99 o 
   4  31   4       90.79      106.31     48.78 o 
   5  31   4        0.44       77.43     48.00 o 
   6  31   4      153.30      150.23     61.05 o 
  -7  32   4       45.46       55.69     41.33 o 
  -6  32   4      126.51      133.10     49.64 o 
  -5  32   4      301.06      289.28    103.12 o 
  -4  32   4      292.66      242.30     59.11 o 
  -3  32   4      281.44      152.68     50.17 o 
  -2  32   4      398.51      289.54     85.54 o 
  -1  32   4       55.06       98.21     23.68 o 
   0  32   4      866.49      803.97     92.21 o 
   1  32   4      490.42      419.08     68.10 o 
   2  32   4       75.15       60.22     47.49 o 
   3  32   4      736.93      796.31     88.95 o 
   4  32   4      563.37      622.08     85.09 o 
   5  32   4       57.23       81.05     46.66 o 
  -6  33   4       67.51       56.20     32.64 o 
  -5  33   4       56.85       34.88     42.41 o 
  -4  33   4      286.52      345.20     65.91 o 
  -3  33   4        5.94       -8.10     39.22 o 
  -2  33   4       59.40       61.61     21.40 o 
  -1  33   4       20.08        8.88     28.25 o 
   0  33   4      178.02      243.05     39.35 o 
   1  33   4       79.20       47.09     43.85 o 
   2  33   4      204.91      144.66     50.42 o 
   3  33   4       57.51       13.30     30.09 o 
   4  33   4       44.39      142.28     52.85 o 
   5  33   4      202.01      179.11     59.25 o 
  -6  34   4       64.44       87.72     45.69 o 
  -5  34   4       96.58       87.95     49.62 o 
  -4  34   4       21.81       19.37     38.84 o 
  -3  34   4       98.20       70.75     39.12 o 
  -2  34   4      129.07      138.15     34.48 o 
  -1  34   4       51.15       73.30     24.15 o 
   0  34   4       41.48       40.49     31.30 o 
   1  34   4       36.32       68.36     46.92 o 
   2  34   4       16.27      -47.47     47.47 o 
   3  34   4       41.81       46.19     35.85 o 
   4  34   4       56.92       94.01     41.95 o 
   5  34   4       24.74       43.63     42.04 o 
  -5  35   4      310.29      279.75     59.38 o 
  -4  35   4        9.13       12.60     33.88 o 
  -3  35   4      150.40      -78.77    183.78 o 
  -2  35   4       89.23      261.70     75.29 o 
  -1  35   4      170.00      234.21     31.54 o 
   0  35   4      186.78      134.03     34.98 o 
   1  35   4      114.77       42.43     40.46 o 
   2  35   4       11.46       42.21     40.23 o 
   3  35   4      113.22       95.85     47.54 o 
   4  35   4       17.19       36.25     41.11 o 
  -5  36   4       60.34       80.03     47.98 o 
  -4  36   4      199.93      266.26     64.01 o 
  -3  36   4      181.53      168.38    136.38 o 
  -2  36   4      140.26      158.61     36.38 o 
  -1  36   4      177.37      172.65     29.14 o 
   0  36   4       70.29      136.71     36.55 o 
   1  36   4       29.87        0.36     41.77 o 
   2  36   4       60.67        3.74     38.34 o 
   3  36   4        3.48      -40.54     40.54 o 
   4  36   4      129.14      146.95     54.43 o 
  -4  37   4       51.99       59.33     41.50 o 
  -3  37   4      135.96       50.72    152.47 o 
  -2  37   4       13.37       47.26     50.71 o 
  -1  37   4       63.89       14.01     30.50 o 
   0  37   4       78.61      102.77     41.68 o 
   1  37   4      116.33      209.64     56.49 o 
   2  37   4      118.42      105.61     45.90 o 
   3  37   4       30.06       36.70     35.48 o 
  -4  38   4      351.69      395.47     73.40 o 
  -3  38   4       62.18        1.57     80.14 o 
  -2  38   4      134.10       82.29     45.33 o 
  -1  38   4       25.95      105.80     35.43 o 
   0  38   4       35.17       36.88     48.19 o 
   1  38   4       31.75      143.74     41.02 o 
   2  38   4        0.99       52.91     40.54 o 
   3  38   4      100.72      132.39     51.54 o 
  -3  39   4      176.95      144.19     38.15 o 
  -2  39   4       19.31       40.27     30.68 o 
  -1  39   4       14.72       22.72     32.50 o 
   0  39   4      197.09      200.08     39.26 o 
   1  39   4       86.02      164.47     38.31 o 
   2  39   4      423.58      485.69     81.22 o 
  -2  40   4      198.56      274.01     45.20 o 
  -1  40   4       66.62       12.52     26.33 o 
   0  40   4       12.19       38.81     45.68 o 
   1  40   4      138.89      149.26     34.46 o 
  -2 -39   5       62.06       51.71     43.74 o 
  -1 -39   5        8.58      -16.99     39.86 o 
   0 -39   5       38.26       44.73     35.42 o 
  -3 -38   5       18.45      143.39     57.32 o 
  -2 -38   5      113.85       95.49     48.04 o 
  -1 -38   5      100.39      109.83     43.43 o 
   0 -38   5       46.27       27.27     36.86 o 
   1 -38   5       17.81      196.27     63.05 o 
   2 -38   5      103.96      231.80     67.65 o 
  -4 -37   5       26.89      129.20     57.93 o 
  -3 -37   5      161.98      208.75     62.45 o 
  -2 -37   5      177.08      234.24     60.85 o 
  -1 -37   5       81.73       12.92     36.15 o 
   0 -37   5       62.14        6.94     37.05 o 
   1 -37   5       58.78       85.64     32.71 o 
   2 -37   5       80.46      107.28     32.65 o 
  -4 -36   5      103.63      200.66     61.29 o 
  -3 -36   5        3.18       47.90     44.87 o 
  -2 -36   5       38.73       52.88     41.24 o 
  -1 -36   5       18.80       28.29     43.11 o 
   0 -36   5       15.60       77.35     40.19 o 
   1 -36   5       82.11       89.95     30.80 o 
   2 -36   5      117.68      196.84     39.07 o 
   3 -36   5      164.21      248.73     44.31 o 
  -5 -35   5       56.13        5.49     39.63 o 
  -4 -35   5      109.47      246.97     66.62 o 
  -3 -35   5      326.91      396.34     70.79 o 
  -2 -35   5       42.68       39.06     44.49 o 
  -1 -35   5       48.64       29.06     39.53 o 
   0 -35   5      329.78      249.55     54.02 o 
   1 -35   5        1.73       -3.99     24.07 o 
   2 -35   5       25.13       51.34     30.72 o 
   3 -35   5      200.09      270.61     42.84 o 
  -5 -34   5      167.17      208.92     63.03 o 
  -4 -34   5      304.76      412.94     74.41 o 
  -3 -34   5        2.81      -30.43     35.74 o 
  -2 -34   5      123.74      109.19     46.89 o 
  -1 -34   5      287.99      250.16     57.17 o 
   0 -34   5       20.00       35.21     26.64 o 
   1 -34   5       16.99       30.18     27.75 o 
   2 -34   5      263.70      225.02     40.92 o 
   3 -34   5       35.72       82.35     35.25 o 
   4 -34   5      205.51      263.70     45.51 o 
  -6 -33   5      205.66      127.28     57.72 o 
  -5 -33   5        0.77       10.23     44.42 o 
  -4 -33   5       64.00      249.65     65.81 o 
  -3 -33   5      110.00      182.32     57.10 o 
  -2 -33   5      126.36       71.60     42.60 o 
  -1 -33   5      313.58      338.48     63.00 o 
   0 -33   5      212.67      237.76     55.28 o 
   1 -33   5        9.45       72.74     30.30 o 
   2 -33   5      211.94      259.21     41.57 o 
   3 -33   5      239.13      294.74     64.08 o 
   4 -33   5       33.34       80.05     34.50 o 
  -6 -32   5       12.72      -15.49     45.98 o 
  -5 -32   5       16.14      -10.11     39.32 o 
  -4 -32   5      107.22      149.52     55.44 o 
  -3 -32   5      525.77      506.50     76.45 o 
  -2 -32   5        1.93      -24.12     37.37 o 
  -1 -32   5       42.03        4.42     34.23 o 
   0 -32   5       47.29       62.09     28.49 o 
   1 -32   5        3.47       10.04     25.96 o 
   2 -32   5      106.83      138.12     38.28 o 
   3 -32   5      218.76      285.64    147.63 o 
   4 -32   5      165.49      184.57     36.60 o 
   5 -32   5      457.38      554.35     58.81 o 
  -7 -31   5       62.63       63.28     49.31 o 
  -6 -31   5       13.15       49.23     50.66 o 
  -5 -31   5       27.25       -0.35     40.73 o 
  -4 -31   5      101.42      175.98     56.67 o 
  -3 -31   5      347.27      335.25     64.06 o 
  -2 -31   5      133.62      132.72     45.70 o 
  -1 -31   5      100.59      129.17     43.05 o 
   0 -31   5       82.47      131.02     38.45 o 
   1 -31   5      254.50      241.60     53.07 o 
   2 -31   5      592.24      604.54     56.15 o 
   3 -31   5      391.28      412.35     59.37 o 
   4 -31   5      123.06      184.32     39.09 o 
   5 -31   5      114.17      145.88     35.22 o 
  -7 -30   5       18.16       58.64     49.91 o 
  -6 -30   5       75.13       77.75     44.60 o 
  -5 -30   5      144.16      136.19     52.23 o 
  -4 -30   5       62.34       18.79     37.91 o 
  -3 -30   5       74.58       89.78     45.17 o 
  -2 -30   5      111.09      127.64     45.57 o 
  -1 -30   5      403.21      492.41     47.45 o 
   0 -30   5      194.36      193.28     32.19 o 
   1 -30   5      219.63      198.41     52.99 o 
   2 -30   5      189.43      216.32     37.65 o 
   3 -30   5      109.95      117.04     35.27 o 
   4 -30   5      475.76      422.90     70.98 o 
   5 -30   5       22.26       50.77     29.15 o 
  -7 -29   5       38.73       70.13     50.20 o 
  -6 -29   5       59.49       25.24     43.25 o 
  -5 -29   5       79.34      116.21     53.25 o 
  -4 -29   5       17.47       27.95     41.03 o 
  -3 -29   5      268.24      297.44     57.73 o 
  -2 -29   5       51.53       16.42     32.10 o 
  -1 -29   5      239.27      226.67     34.79 o 
   0 -29   5      105.87       74.99     19.13 o 
   1 -29   5       94.98      115.28     44.50 o 
   2 -29   5     1318.45     1312.75     79.01 o 
   3 -29   5      166.21      179.20     36.19 o 
   4 -29   5      261.21      230.42     58.05 o 
   5 -29   5      246.77      178.49     35.31 o 
   6 -29   5      285.48      265.35     67.72 o 
  -7 -28   5       61.84       58.96     48.36 o 
  -6 -28   5      117.75       59.41     45.85 o 
  -5 -28   5      202.91      272.47     63.92 o 
  -4 -28   5      678.11      651.94     83.67 o 
  -3 -28   5       27.06       52.15     40.30 o 
  -2 -28   5      151.39      121.06     43.93 o 
  -1 -28   5       49.37       72.04     25.61 o 
   0 -28   5       89.80       80.17     19.19 o 
   1 -28   5       77.24       81.83     18.04 o 
   2 -28   5        1.64       32.28     37.36 o 
   3 -28   5       88.61       80.39     27.96 o 
   4 -28   5       84.08       91.52     35.67 o 
   5 -28   5       92.69      167.78     36.02 o 
   6 -28   5       74.09       76.68     38.91 o 
  -8 -27   5       66.45      123.78     54.56 o 
  -7 -27   5      151.84      157.73     54.80 o 
  -6 -27   5       83.54      124.91     54.89 o 
  -5 -27   5      528.21      452.47     73.05 o 
  -4 -27   5      261.57      298.28     61.12 o 
  -3 -27   5       64.17       89.31     46.92 o 
  -2 -27   5      291.86      352.76     59.53 o 
  -1 -27   5        4.13       24.36     23.00 o 
   0 -27   5      381.76      414.87     31.69 o 
   1 -27   5      503.82      466.27     32.73 o 
   2 -27   5      190.04      200.40     25.54 o 
   3 -27   5      443.64      420.31     44.61 o 
   4 -27   5      456.44      392.50     97.30 o 
   5 -27   5       42.43       86.26     65.08 o 
   6 -27   5      132.70      112.32     52.10 o 
  -8 -26   5      431.32      434.87     80.44 o 
  -7 -26   5       30.69       -9.76     39.53 o 
  -6 -26   5       49.05       34.32     41.46 o 
  -5 -26   5       35.98       72.35     48.88 o 
  -4 -26   5      182.67      234.90     59.49 o 
  -3 -26   5      467.80      607.47     74.68 o 
  -2 -26   5      768.38      764.57     79.26 o 
  -1 -26   5      308.37      330.41     39.09 o 
   0 -26   5      206.23      194.80     24.71 o 
   1 -26   5        2.23       -0.31     16.18 o 
   2 -26   5      110.57      101.20     20.37 o 
   3 -26   5      135.57      104.26     38.32 o 
   4 -26   5      398.03      447.32     48.79 o 
   5 -26   5      157.70      205.53     52.03 o 
   6 -26   5        8.61       19.23     40.29 o 
  -8 -25   5       40.04       42.67     49.08 o 
  -7 -25   5        4.19       39.61     44.75 o 
  -6 -25   5       59.50       47.78     38.94 o 
  -5 -25   5      141.03      157.25     48.91 o 
  -4 -25   5      675.60      771.76     83.59 o 
  -3 -25   5      726.97      886.09     89.94 o 
  -2 -25   5      888.38      989.81     89.89 o 
  -1 -25   5      972.24     1006.83     58.00 o 
   0 -25   5      216.03      203.29     24.41 o 
   1 -25   5      163.33      145.13     21.91 o 
   2 -25   5       93.50      139.08     27.44 o 
   3 -25   5      259.25      262.61     28.20 o 
   4 -25   5       11.21       42.92     17.97 o 
   5 -25   5        6.15       -7.63     40.91 o 
   6 -25   5       25.37      120.67     57.20 o 
   7 -25   5       56.68       60.98     45.31 o 
  -8 -24   5       77.80      118.40     51.51 o 
  -7 -24   5       23.34        0.49     40.99 o 
  -6 -24   5       29.47      -23.49     43.40 o 
  -5 -24   5       46.21       -9.50     39.73 o 
  -4 -24   5      897.13      918.09     91.73 o 
  -3 -24   5     1846.59     1822.91    116.82 o 
  -2 -24   5     3197.43     2953.34    157.90 o 
  -1 -24   5      366.79      376.58     39.77 o 
   0 -24   5      349.60      360.06     29.51 o 
   1 -24   5      453.05      463.49     33.27 o 
   2 -24   5      915.10      902.01     93.07 o 
   3 -24   5      521.21      539.09     43.57 o 
   4 -24   5      101.64       94.39     24.06 o 
   5 -24   5      268.63      247.24     33.52 o 
   6 -24   5       26.71       32.89     39.50 o 
   7 -24   5       46.89       20.07     32.53 o 
  -8 -23   5       47.50       77.19     53.90 o 
  -7 -23   5       23.61       55.05     48.39 o 
  -6 -23   5      406.37      341.19     63.37 o 
  -5 -23   5      228.19      176.33     49.39 o 
  -4 -23   5      425.77      378.60     62.37 o 
  -3 -23   5       51.73       67.76     50.47 o 
  -2 -23   5     1201.63     1190.47     62.85 o 
  -1 -23   5      171.84      144.05     27.97 o 
   0 -23   5      619.43      586.79     34.78 o 
   1 -23   5     1853.61     1734.55     55.86 o 
   2 -23   5       33.21       68.10     43.18 o 
   3 -23   5      832.72      842.28     52.68 o 
   4 -23   5        4.65       27.35     22.01 o 
   5 -23   5      229.50      259.52     54.50 o 
   6 -23   5       38.27       27.14     27.05 o 
   7 -23   5      154.07      281.80     66.62 o 
  -9 -22   5       46.46       -4.56     45.27 o 
  -8 -22   5       75.06      126.57     56.82 o 
  -7 -22   5       36.99        9.26     39.97 o 
  -6 -22   5      225.58      179.25     52.40 o 
  -5 -22   5      132.84      227.73     60.60 o 
  -4 -22   5       83.49       72.96     39.73 o 
  -3 -22   5      814.35      810.85     79.40 o 
  -2 -22   5      849.99      904.19     52.59 o 
  -1 -22   5       35.42       45.44     22.52 o 
   0 -22   5       38.40       38.86     28.48 o 
   1 -22   5     2019.22     2104.22     60.49 o 
   2 -22   5      491.25      447.56     29.68 o 
   3 -22   5      118.09      112.50     26.00 o 
   4 -22   5      201.11      179.37     28.15 o 
   5 -22   5        1.87      -14.67     19.90 o 
   6 -22   5       17.74       70.31     27.81 o 
   7 -22   5      115.68      102.68     47.73 o 
  -9 -21   5       70.62      138.55     58.10 o 
  -8 -21   5      272.74      403.28     77.29 o 
  -7 -21   5       29.81       96.12     49.97 o 
  -6 -21   5       15.79       -5.64     36.36 o 
  -5 -21   5     2117.31     2001.62    127.50 o 
  -4 -21   5      767.57      682.63     75.90 o 
  -3 -21   5     1947.37     2030.69    119.77 o 
  -2 -21   5      260.85      252.63     32.68 o 
  -1 -21   5       58.19       87.73     25.23 o 
   0 -21   5      398.43      442.07     65.70 o 
   1 -21   5     1807.34     1813.00     55.63 o 
   2 -21   5      368.07      351.09     26.79 o 
   3 -21   5      670.30      686.39    128.33 o 
   4 -21   5       88.28      103.84     24.74 o 
   5 -21   5      302.65      263.42     33.93 o 
   6 -21   5      154.07      172.09     59.36 o 
   7 -21   5        5.37       37.32     24.49 o 
  -9 -20   5       11.71      107.44     58.65 o 
  -8 -20   5      166.88      217.79     62.04 o 
  -7 -20   5      103.13      149.77     53.10 o 
  -6 -20   5      122.39      109.91     45.57 o 
  -5 -20   5      150.95      182.88     60.42 o 
  -4 -20   5      350.47      323.88     58.43 o 
  -3 -20   5     1354.59     1487.07    102.59 o 
  -2 -20   5     1090.91     1074.23     57.24 o 
  -1 -20   5       76.11       85.99     16.92 o 
   0 -20   5       50.07       26.74     20.60 o 
   1 -20   5     1239.83     1232.28     45.94 o 
   2 -20   5       35.16        0.63     16.69 o 
   3 -20   5      139.81      149.09     19.61 o 
   4 -20   5      199.89      191.36     30.29 o 
   5 -20   5       23.12       56.72     24.77 o 
   6 -20   5       13.71       17.69     27.44 o 
   7 -20   5      159.45      198.62     43.64 o 
  -9 -19   5       45.89       46.59     48.01 o 
  -8 -19   5       59.38       19.01     41.15 o 
  -7 -19   5       33.75      104.84     52.88 o 
  -6 -19   5      220.08      203.39     55.04 o 
  -5 -19   5      326.09      286.17     60.47 o 
  -4 -19   5      171.12      112.88     46.59 o 
  -3 -19   5      285.35      340.43     60.47 o 
  -2 -19   5     1078.73     1140.92     68.99 o 
  -1 -19   5       35.02       15.50      9.54 o 
   0 -19   5      344.74      274.88     29.97 o 
   1 -19   5      532.79      535.29     31.44 o 
   2 -19   5       70.02       61.24     15.08 o 
   3 -19   5      252.81      268.47     23.33 o 
   4 -19   5     1703.66     1515.89     71.04 o 
   5 -19   5       65.73       65.11     24.47 o 
   6 -19   5      132.13      139.79     30.14 o 
   7 -19   5       72.58       75.32     26.82 o 
   8 -19   5       59.65       63.12     27.22 o 
  -9 -18   5       57.06      130.84     53.54 o 
  -8 -18   5      106.51      139.24     56.17 o 
  -7 -18   5       51.23       97.38     49.25 o 
  -6 -18   5      249.09      274.47     58.50 o 
  -5 -18   5       68.25       68.46     48.23 o 
  -4 -18   5      636.68      613.51     70.39 o 
  -3 -18   5      682.51      792.82     75.78 o 
  -2 -18   5      597.41      613.83     41.33 o 
  -1 -18   5      104.13      109.69     13.09 o 
   0 -18   5      426.66      423.94     24.40 o 
   1 -18   5      121.52      125.96     18.93 o 
   2 -18   5      250.51      237.40     24.43 o 
   3 -18   5      909.25      862.93     36.66 o 
   4 -18   5      531.76      513.97     44.03 o 
   5 -18   5      119.05      102.86     31.27 o 
   6 -18   5      393.04      306.08     39.36 o 
   7 -18   5      168.13      140.69     40.33 o 
   8 -18   5      100.71       61.43     27.65 o 
  -9 -17   5       62.66       67.02     47.50 o 
  -8 -17   5      116.04      175.86     59.90 o 
  -7 -17   5       65.29       20.87     42.72 o 
  -6 -17   5      253.91      314.86     64.04 o 
  -5 -17   5      612.36      639.16     74.90 o 
  -4 -17   5      253.02      292.50     54.40 o 
  -3 -17   5      411.67      313.52     55.71 o 
  -2 -17   5      156.88      155.26     25.94 o 
  -1 -17   5     1345.68     1281.76     41.75 o 
   0 -17   5      303.65      307.53     21.20 o 
   1 -17   5      369.58      418.33     28.04 o 
   2 -17   5      520.12      546.41     30.15 o 
   3 -17   5      280.11      271.83     22.22 o 
   4 -17   5        8.65       14.96     21.06 o 
   5 -17   5      425.52      399.59     41.13 o 
   6 -17   5       61.90       94.44     24.84 o 
   7 -17   5      106.28       88.61     33.69 o 
   8 -17   5       28.40      -23.30     23.37 o 
 -10 -16   5        6.44       24.22     50.45 o 
  -9 -16   5      106.92      109.07     48.46 o 
  -8 -16   5       85.29      196.04     63.27 o 
  -7 -16   5       45.27        7.32     39.05 o 
  -6 -16   5      500.88      570.37     76.59 o 
  -5 -16   5        2.04       -0.20     39.22 o 
  -4 -16   5      163.79      165.44     46.86 o 
  -3 -16   5      946.24      958.27     76.89 o 
  -2 -16   5      742.51      707.34     40.32 o 
  -1 -16   5      462.53      443.23     20.84 o 
   0 -16   5      371.60      406.03     32.27 o 
   1 -16   5      244.35      228.15     21.79 o 
   2 -16   5      249.13      254.56     21.63 o 
   3 -16   5      297.13      304.83     14.97 o 
   4 -16   5      374.86      308.87     36.61 o 
   5 -16   5      342.80      344.81     40.16 o 
   6 -16   5       75.98       46.55     20.97 o 
   7 -16   5      119.98      102.76     28.37 o 
   8 -16   5       37.05       30.80     25.08 o 
 -10 -15   5       15.08      -36.42     44.22 o 
  -9 -15   5        2.13        5.97     44.39 o 
  -8 -15   5      491.63      528.05     79.35 o 
  -7 -15   5      765.23      759.35     86.98 o 
  -6 -15   5      994.83      988.74     93.53 o 
  -5 -15   5      574.47      580.49     71.16 o 
  -4 -15   5      107.24      130.87     43.94 o 
  -3 -15   5      294.57      332.11     69.49 o 
  -2 -15   5      233.49      246.49     26.72 o 
  -1 -15   5      522.52      521.42     21.97 o 
   0 -15   5      621.86      575.02     36.26 o 
   1 -15   5      366.54      369.03     24.98 o 
   2 -15   5       23.85       17.94     16.78 o 
   3 -15   5      319.60      298.63     17.08 o 
   4 -15   5      247.81      246.95     23.13 o 
   5 -15   5      235.06      286.81     48.52 o 
   6 -15   5      276.72      196.08     43.40 o 
   7 -15   5      548.66      572.29     69.69 o 
   8 -15   5      150.26      184.64     36.08 o 
 -10 -14   5       42.58       96.92     42.03 o 
  -9 -14   5       32.35       34.14     45.31 o 
  -8 -14   5      285.06      365.81     73.58 o 
  -7 -14   5      166.30      310.50     63.63 o 
  -6 -14   5      389.93      487.65     81.48 o 
  -5 -14   5      307.43      367.96     63.73 o 
  -4 -14   5      175.98      188.74     48.23 o 
  -3 -14   5        1.51        2.38     17.53 o 
  -2 -14   5      160.78      133.99     21.37 o 
  -1 -14   5        6.23       29.83     17.29 o 
   0 -14   5     1203.70     1243.60     79.28 o 
   1 -14   5      439.07      421.97     26.00 o 
   2 -14   5      564.95      552.98     27.95 o 
   3 -14   5      402.28      397.33     17.55 o 
   4 -14   5     1574.03     1493.24     50.84 o 
   5 -14   5      108.59      107.46     36.31 o 
   6 -14   5       19.19       43.56     31.57 o 
   7 -14   5       84.36       49.25     33.76 o 
   8 -14   5      358.91      422.43     63.34 o 
 -10 -13   5       91.82      112.43     56.60 o 
  -9 -13   5      190.63      174.96     58.71 o 
  -8 -13   5      483.32      457.60     75.46 o 
  -7 -13   5      188.46      271.96     62.28 o 
  -6 -13   5     3136.88     3073.94    150.26 o 
  -5 -13   5       34.67       68.92     45.36 o 
  -4 -13   5      416.68      421.08     58.17 o 
  -3 -13   5      184.26      236.15     31.15 o 
  -2 -13   5       10.46      -10.51     15.30 o 
  -1 -13   5     2781.48     2710.14     71.01 o 
   0 -13   5      271.39      238.15     37.94 o 
   1 -13   5      292.27      308.59     22.62 o 
   2 -13   5       31.52       21.00     12.82 o 
   3 -13   5       25.26       32.50     13.88 o 
   4 -13   5      870.93      912.24     41.59 o 
   5 -13   5      130.63       94.37     22.41 o 
   6 -13   5      151.66      121.52     37.44 o 
   7 -13   5       62.80       42.28     35.46 o 
   8 -13   5       13.43       42.22     39.00 o 
 -10 -12   5       45.34      111.80     56.73 o 
  -9 -12   5      183.70      229.66     60.26 o 
  -8 -12   5      652.65      579.51     79.57 o 
  -7 -12   5      431.82      490.88     73.52 o 
  -6 -12   5     3068.32     3016.35    152.24 o 
  -5 -12   5      881.06      864.55     37.13 o 
  -4 -12   5       44.02       35.58     36.71 o 
  -3 -12   5      134.81      181.87     21.99 o 
  -2 -12   5      302.24      261.38     43.86 o 
  -1 -12   5      476.81      532.91     33.72 o 
   0 -12   5      392.47      379.36     28.71 o 
   1 -12   5      219.26      261.60     24.68 o 
   2 -12   5     1789.55     1784.98     50.21 o 
   3 -12   5      193.12      190.10     12.88 o 
   4 -12   5      534.23      567.27     34.43 o 
   5 -12   5     1302.69     1251.48     54.71 o 
   6 -12   5      935.59      985.98     53.30 o 
   7 -12   5       21.59       23.23     27.41 o 
   8 -12   5       82.38       56.64     35.66 o 
 -10 -11   5       72.69       13.37     44.19 o 
  -9 -11   5      100.18       39.65     44.83 o 
  -8 -11   5      372.11      368.40     65.60 o 
  -7 -11   5       56.79       44.47     43.24 o 
  -6 -11   5     2194.78     2333.08    130.43 o 
  -5 -11   5     1143.81     1096.23     67.01 o 
  -4 -11   5      836.63      970.57     78.63 o 
  -3 -11   5      787.17      816.28     36.84 o 
  -2 -11   5      278.00      288.37     36.50 o 
  -1 -11   5      884.28      937.89     41.81 o 
   0 -11   5      140.60      120.53     19.52 o 
   1 -11   5       19.03       38.09     15.14 o 
   2 -11   5       56.01       98.47     20.30 o 
   3 -11   5      223.87      224.34     13.19 o 
   4 -11   5      559.39      595.49     37.03 o 
   5 -11   5     2072.36     2045.57     78.12 o 
   6 -11   5       97.81      108.45     28.78 o 
   7 -11   5       11.86       41.66     31.23 o 
   8 -11   5       27.00       50.15     33.26 o 
 -10 -10   5      100.43       94.96     52.64 o 
  -9 -10   5      107.21       50.25     43.63 o 
  -8 -10   5       60.71       73.46     45.88 o 
  -7 -10   5      297.29      245.52     53.65 o 
  -6 -10   5     1087.54     1216.12     99.81 o 
  -5 -10   5      678.90      648.60     36.68 o 
  -4 -10   5     1109.07     1102.87     59.90 o 
  -3 -10   5      690.01      635.10     43.15 o 
  -2 -10   5      677.63      745.52     35.85 o 
  -1 -10   5     1759.54     1679.12     53.45 o 
   0 -10   5     1011.93      995.08     55.36 o 
   1 -10   5      317.39      283.17     23.54 o 
   2 -10   5      659.73      678.46     29.55 o 
   3 -10   5      543.60      501.84     37.23 o 
   4 -10   5      638.30      634.00     44.45 o 
   5 -10   5      606.56      613.44     31.10 o 
   6 -10   5        1.09       -2.25     18.27 o 
   7 -10   5       78.39       30.78     18.12 o 
   8 -10   5      238.32      264.25     55.55 o 
 -10  -9   5       17.47       35.51     50.41 o 
  -9  -9   5      249.30      269.72     59.83 o 
  -8  -9   5       27.53       72.09     44.15 o 
  -7  -9   5      385.08      349.66     61.14 o 
  -6  -9   5      882.63      885.11     88.89 o 
  -5  -9   5     1619.11     1537.57     88.67 o 
  -4  -9   5      422.71      434.35     25.30 o 
  -3  -9   5      107.47      128.60     16.96 o 
  -2  -9   5      390.53      421.35     27.44 o 
  -1  -9   5     2159.54     2172.81     59.04 o 
   0  -9   5     3685.30     3787.48    101.06 o 
   1  -9   5      682.54      689.91     40.02 o 
   2  -9   5      814.15      861.09     31.96 o 
   3  -9   5      509.88      546.72     30.76 o 
   4  -9   5     1502.44     1477.00     55.12 o 
   5  -9   5       22.43       60.58     18.93 o 
   6  -9   5      100.31      100.26     25.01 o 
   7  -9   5        2.50       17.84     18.36 o 
   8  -9   5       44.93       60.00     35.44 o 
   9  -9   5       20.35        5.01     27.88 o 
 -10  -8   5      101.93      110.81     54.42 o 
  -9  -8   5      100.57      151.75     57.44 o 
  -8  -8   5      157.10      141.70     49.82 o 
  -7  -8   5       46.84      -29.04     43.59 o 
  -6  -8   5     1230.56     1222.91     97.59 o 
  -5  -8   5      417.55      403.18     95.38 o 
  -4  -8   5       36.84       61.33     40.52 o 
  -3  -8   5     1085.95     1216.10     26.39 o 
  -2  -8   5     1187.03     1179.06     41.64 o 
  -1  -8   5     1425.02     1544.58     71.61 o 
   0  -8   5     2466.94     2623.84     83.13 o 
   1  -8   5       51.72       77.30     26.87 o 
   2  -8   5     1316.64     1367.18     29.21 o 
   3  -8   5        0.02       -8.20     13.01 o 
   4  -8   5      385.65      364.58     31.05 o 
   5  -8   5      497.92      523.72     27.31 o 
   6  -8   5        2.40        8.16     19.23 o 
   7  -8   5       65.78       39.86     41.09 o 
   8  -8   5       89.80      119.41     41.57 o 
   9  -8   5       77.20      130.86     47.00 o 
 -10  -7   5       49.62      114.83     53.39 o 
  -9  -7   5      510.07      387.39     71.68 o 
  -8  -7   5      156.19      157.44     51.30 o 
  -7  -7   5      199.99      129.64     47.33 o 
  -6  -7   5       95.08       26.93     43.15 o 
  -5  -7   5      329.59      277.64     22.42 o 
  -4  -7   5      890.09      901.88     28.01 o 
  -3  -7   5     2558.62     2678.81     39.48 o 
  -2  -7   5     1237.96     1315.39     43.18 o 
  -1  -7   5     2077.95     2258.29     85.44 o 
   0  -7   5     2173.27     2215.12     75.60 o 
   1  -7   5     1122.20     1142.55     40.41 o 
   2  -7   5      537.46      540.59     17.04 o 
   3  -7   5       90.16       82.47     17.13 o 
   4  -7   5      119.18      120.77     29.46 o 
   5  -7   5      117.83      125.54     15.85 o 
   6  -7   5       42.17       40.28     20.35 o 
   7  -7   5        9.55        9.05     18.91 o 
   8  -7   5      154.13      176.68     34.03 o 
   9  -7   5      414.91      536.33     77.34 o 
 -10  -6   5       95.30      100.78     52.11 o 
  -9  -6   5       29.03       27.39     45.59 o 
  -8  -6   5      336.61      220.60     56.45 o 
  -7  -6   5      615.05      550.78     70.54 o 
  -6  -6   5      108.42      106.22     47.95 o 
  -5  -6   5      247.40      269.79     52.72 o 
  -4  -6   5      211.07      231.13     20.85 o 
  -3  -6   5     2459.44     2702.35     43.57 o 
  -2  -6   5     1638.21     1903.69     84.79 o 
  -1  -6   5     4548.44     4583.43    118.42 o 
   0  -6   5      762.20      744.81     45.55 o 
   1  -6   5      276.66      275.12     21.22 o 
   2  -6   5      124.26      135.01      9.62 o 
   3  -6   5      165.09      144.47     18.01 o 
   4  -6   5     1232.17     1230.02     52.19 o 
   5  -6   5       89.06       91.81     23.75 o 
   6  -6   5       62.94       49.95     20.06 o 
   7  -6   5      173.80      246.00     34.24 o 
   8  -6   5      468.98      488.82     47.23 o 
   9  -6   5       30.94       14.57     35.63 o 
 -10  -5   5       75.81       86.75     52.46 o 
  -9  -5   5        9.15       53.85     43.98 o 
  -8  -5   5      176.90      140.12     50.50 o 
  -7  -5   5       76.96       42.70     45.92 o 
  -6  -5   5      885.65      965.98     84.28 o 
  -5  -5   5       77.39       89.07     42.26 o 
  -4  -5   5      404.66      365.87     34.71 o 
  -3  -5   5       56.73       57.38      8.19 o 
  -2  -5   5      920.95      950.02     63.19 o 
  -1  -5   5     1544.77     1567.88     70.73 o 
   0  -5   5      726.35      718.64     44.00 o 
   1  -5   5     1581.52     1670.75     37.55 o 
   2  -5   5      236.95      208.04     15.11 o 
   3  -5   5     1995.91     2027.15     43.19 o 
   4  -5   5       53.28       54.00     20.88 o 
   5  -5   5       20.65       49.05     21.38 o 
   6  -5   5      118.83      119.92     26.65 o 
   7  -5   5      517.52      487.44     45.15 o 
   8  -5   5      147.24      138.13     32.58 o 
   9  -5   5       22.50       62.35     50.49 o 
 -10  -4   5      141.66      124.83     54.59 o 
  -9  -4   5       67.62       45.73     46.28 o 
  -8  -4   5       81.13       34.85     44.09 o 
  -7  -4   5     2743.04     2646.48    139.70 o 
  -6  -4   5      186.43      164.02     49.58 o 
  -5  -4   5       14.28        2.98     37.10 o 
  -4  -4   5      332.30      264.39     22.94 o 
  -3  -4   5      312.10      341.65     15.11 o 
  -2  -4   5     1361.64     1301.49     70.91 o 
  -1  -4   5      337.81      313.47     36.98 o 
   0  -4   5     2268.69     2294.66     74.00 o 
   1  -4   5     1064.10     1094.71     30.49 o 
   2  -4   5     2300.26     2378.71     32.10 o 
   3  -4   5       46.06       50.28     10.52 o 
   4  -4   5       58.42       71.03     11.31 o 
   5  -4   5     1397.31     1304.57     60.33 o 
   6  -4   5      356.60      349.61     37.54 o 
   7  -4   5       55.29       63.94     24.69 o 
   8  -4   5        4.73        4.68     22.55 o 
   9  -4   5      254.37      298.49     42.46 o 
 -10  -3   5      126.95      263.95     63.45 o 
  -9  -3   5       12.34       -2.26     40.92 o 
  -8  -3   5      153.67      103.81     48.61 o 
  -7  -3   5       21.52      176.80     56.18 o 
  -6  -3   5      358.51      235.28     55.18 o 
  -5  -3   5      164.59      132.18     43.80 o 
  -4  -3   5      296.00      269.91     33.42 o 
  -3  -3   5      631.14      648.31     20.08 o 
  -2  -3   5      660.43      628.23     29.44 o 
  -1  -3   5      939.16      881.02     53.87 o 
   0  -3   5     1267.33     1264.36     30.67 o 
   1  -3   5      438.92      440.75     20.37 o 
   2  -3   5      201.78      201.27     17.96 o 
   3  -3   5      897.65      934.97     27.84 o 
   4  -3   5      163.26      155.48      9.07 o 
   5  -3   5      761.55      785.61     81.51 o 
   6  -3   5      595.18      694.19     50.15 o 
   7  -3   5      111.00      122.03     30.13 o 
   8  -3   5      143.43      169.89     36.33 o 
   9  -3   5      114.41      167.44     35.14 o 
 -10  -2   5       31.29       45.55     31.33 o 
  -9  -2   5      103.21       88.92     48.64 o 
  -8  -2   5     1335.35     1413.97    110.43 o 
  -7  -2   5      537.15      517.82     70.47 o 
  -6  -2   5       12.01        7.30     43.23 o 
  -5  -2   5      162.40      129.80     42.67 o 
  -4  -2   5      381.97      420.38     29.62 o 
  -3  -2   5      827.72      753.72     35.63 o 
  -2  -2   5      717.55      770.95     55.34 o 
  -1  -2   5      175.43      156.43     29.01 o 
   0  -2   5     1230.51     1285.99     30.28 o 
   1  -2   5       25.05       19.13     10.89 o 
   2  -2   5      646.17      645.47     23.88 o 
   3  -2   5      107.64      102.77     14.89 o 
   4  -2   5      220.05      226.74     27.95 o 
   5  -2   5      286.36      279.29     57.36 o 
   6  -2   5     1382.11     1310.81     67.13 o 
   7  -2   5      121.63      153.98     44.42 o 
   8  -2   5      651.54      697.00     57.07 o 
   9  -2   5       23.31       65.42     40.38 o 
 -10  -1   5      206.50      207.23     39.35 o 
  -9  -1   5       34.66      100.85     54.14 o 
  -8  -1   5      241.37      306.99     63.09 o 
  -7  -1   5      440.94      428.50     65.56 o 
  -6  -1   5       45.13       84.92     45.50 o 
  -5  -1   5       41.11       35.57     17.58 o 
  -4  -1   5     1204.17     1236.86     48.32 o 
  -3  -1   5      441.02      501.45     31.77 o 
  -2  -1   5      763.40      869.27     27.79 o 
  -1  -1   5      651.13      572.56     25.26 o 
   0  -1   5     2130.31     2177.96     38.12 o 
   1  -1   5      140.51      146.62     13.11 o 
   2  -1   5     2267.09     2269.14     41.69 o 
   3  -1   5      157.43      161.95     12.60 o 
   4  -1   5      130.74      132.90     24.87 o 
   5  -1   5      174.53      204.27     31.22 o 
   6  -1   5     1717.32     1732.35     76.24 o 
   7  -1   5      253.93      250.89     36.27 o 
   8  -1   5      115.92      144.60     32.00 o 
   9  -1   5      145.16      198.13     38.24 o 
 -10   0   5       38.07       58.84     31.16 o 
  -9   0   5       34.99      150.58     56.23 o 
  -8   0   5        7.82       69.03     45.25 o 
  -7   0   5       16.55       63.36     43.14 o 
  -6   0   5        5.29        3.38     40.55 o 
  -5   0   5      403.34      435.66     33.31 o 
  -4   0   5      281.12      308.63     27.29 o 
  -3   0   5      136.81      167.85     22.57 o 
  -2   0   5     1055.73     1170.55     43.38 o 
  -1   0   5      831.80      712.27     72.93 o 
   0   0   5        0.05        4.06      8.43 o 
   1   0   5     1585.81     1547.88     30.22 o 
   2   0   5      287.83      282.77     16.03 o 
   3   0   5        4.97       17.70     17.97 o 
   4   0   5      974.93     1028.06     52.41 o 
   5   0   5      748.81      719.89     48.92 o 
   6   0   5     1030.40     1015.74     61.25 o 
   7   0   5      816.29      772.84     56.66 o 
   8   0   5        3.46       34.96     29.07 o 
   9   0   5      609.96      639.42     60.44 o 
 -10   1   5      207.96      191.88     54.21 o 
  -9   1   5       35.92       62.80     35.12 o 
  -8   1   5      245.10      176.31     54.60 o 
  -7   1   5      441.69      457.76     68.24 o 
  -6   1   5       49.38       35.71     38.61 o 
  -5   1   5       38.43       36.06     18.78 o 
  -4   1   5     1183.43     1166.61     48.52 o 
  -3   1   5      447.17      482.03     37.14 o 
  -2   1   5      765.58      893.32     36.76 o 
  -1   1   5      657.01      652.22     34.51 o 
   0   1   5     2107.79     2182.62     37.41 o 
   1   1   5      147.30      166.51     14.22 o 
   2   1   5     2282.86     2237.09     38.92 o 
   3   1   5      153.55      195.17     26.09 o 
   4   1   5      135.04      172.86     27.77 o 
   5   1   5      176.84      207.59     31.27 o 
   6   1   5     1698.93     1634.48     90.38 o 
   7   1   5      247.18      283.80     39.75 o 
   8   1   5      116.40      104.44     31.11 o 
   9   1   5      145.42      154.28     34.25 o 
 -10   2   5       32.28       20.28     40.12 o 
  -9   2   5      103.13       93.11     31.57 o 
  -8   2   5     1325.34     1432.28    109.60 o 
  -7   2   5      543.14      593.08     74.07 o 
  -6   2   5       12.59       72.57     48.49 o 
  -5   2   5      167.18      147.98     25.27 o 
  -4   2   5      392.57      411.24     32.44 o 
  -3   2   5      850.49      843.69     63.10 o 
  -2   2   5      719.20      786.62     32.48 o 
  -1   2   5      171.33      174.59     13.20 o 
   0   2   5     1227.61     1290.62     25.71 o 
   1   2   5       29.68       31.71      9.00 o 
   2   2   5      647.41      587.76     41.87 o 
   3   2   5      102.54       94.27     22.36 o 
   4   2   5      226.92      203.01     26.94 o 
   5   2   5      283.64      242.48     33.87 o 
   6   2   5     1382.94     1283.98     67.17 o 
   7   2   5      122.11      125.62     30.30 o 
   8   2   5      656.90      716.81     58.50 o 
   9   2   5       24.03       22.74     25.29 o 
 -10   3   5      124.12      160.21     39.29 o 
  -9   3   5       11.68       10.24     28.70 o 
  -8   3   5      154.45      161.03     49.17 o 
  -7   3   5       24.45       82.63     48.60 o 
  -6   3   5      361.52      407.43     65.86 o 
  -5   3   5      166.41      209.69     49.21 o 
  -4   3   5      285.46      257.20     17.06 o 
  -3   3   5      638.88      730.03     39.51 o 
  -2   3   5      663.86      723.52     32.78 o 
  -1   3   5      938.86      980.71     24.69 o 
   0   3   5     1263.02     1306.20     25.98 o 
   1   3   5      446.63      444.81     20.68 o 
   2   3   5      199.34      196.52     10.89 o 
   3   3   5      887.25      898.61     47.91 o 
   4   3   5      169.05      165.36     27.30 o 
   5   3   5      748.49      705.18     63.33 o 
   6   3   5      586.14      638.05     51.11 o 
   7   3   5      108.75      149.26     32.38 o 
   8   3   5      145.05      189.72     36.69 o 
   9   3   5      116.15      149.22     37.58 o 
 -10   4   5      142.71      125.86     38.12 o 
  -9   4   5       66.23       30.69     29.36 o 
  -8   4   5       81.76       60.55     25.12 o 
  -7   4   5     2737.47     2649.89    138.56 o 
  -6   4   5      179.76      224.73     53.74 o 
  -5   4   5       17.11       -1.75     19.44 o 
  -4   4   5      329.21      323.83     21.14 o 
  -3   4   5      316.62      350.08     34.67 o 
  -2   4   5     1359.70     1329.49     51.29 o 
  -1   4   5      338.58      326.38     14.87 o 
   0   4   5     2274.88     2362.02     32.96 o 
   1   4   5     1065.36     1078.73     25.76 o 
   2   4   5     2314.03     2449.22     50.86 o 
   3   4   5       42.34       65.20     22.52 o 
   4   4   5       59.08       72.90     30.78 o 
   5   4   5     1385.23     1306.47     65.17 o 
   6   4   5      358.42      323.37     39.61 o 
   7   4   5       52.97       26.04     22.12 o 
   8   4   5        4.79       -1.39     27.15 o 
   9   4   5      252.23      270.40     42.66 o 
 -10   5   5       76.37       75.99     31.98 o 
  -9   5   5        9.61        8.98     40.66 o 
  -8   5   5      179.09      165.61     34.65 o 
  -7   5   5       72.57      112.86     54.59 o 
  -6   5   5      886.90      863.38     52.10 o 
  -5   5   5       78.44      121.56     26.51 o 
  -4   5   5      416.33      377.76     19.27 o 
  -3   5   5       55.92       89.94     26.22 o 
  -2   5   5      921.11     1074.47     41.96 o 
  -1   5   5     1556.90     1587.61     30.09 o 
   0   5   5      717.22      763.09     19.70 o 
   1   5   5     1559.31     1641.57     30.82 o 
   2   5   5      238.72      221.88     17.66 o 
   3   5   5     2020.87     2104.85     77.42 o 
   4   5   5       53.28       66.69     28.07 o 
   5   5   5       18.73       19.49     25.24 o 
   6   5   5      112.67      111.34     31.08 o 
   7   5   5      518.89      452.79     47.69 o 
   8   5   5      148.83      133.18     33.20 o 
   9   5   5       22.16       40.80     27.13 o 
 -10   6   5       97.76      118.77     36.47 o 
  -9   6   5       28.55       83.70     34.18 o 
  -8   6   5      339.64      288.07     41.70 o 
  -7   6   5      616.44      598.91     56.24 o 
  -6   6   5      109.05      157.23     30.32 o 
  -5   6   5      250.12      277.90     32.99 o 
  -4   6   5      201.99      229.75     16.94 o 
  -3   6   5     2422.22     2732.93     74.57 o 
  -2   6   5     1633.88     2009.44     67.12 o 
  -1   6   5     4545.72     4476.15     68.11 o 
   0   6   5      756.20      812.63     22.20 o 
   1   6   5      271.41      284.01     13.53 o 
   2   6   5      125.51      121.92     14.74 o 
   3   6   5      164.70      155.25     32.54 o 
   4   6   5     1238.00     1269.12     61.13 o 
   5   6   5       91.46       71.48     28.32 o 
   6   6   5       63.32       78.40     27.43 o 
   7   6   5      174.53      202.39     36.39 o 
   8   6   5      466.21      472.99     51.38 o 
   9   6   5       31.73       86.78     33.49 o 
 -10   7   5       51.77       60.48     32.77 o 
  -9   7   5      507.54      548.47     53.87 o 
  -8   7   5      155.74      202.31     35.30 o 
  -7   7   5      193.85      216.59     35.87 o 
  -6   7   5       96.15      146.79     30.99 o 
  -5   7   5      336.62      334.47     35.19 o 
  -4   7   5      879.16      903.65     31.69 o 
  -3   7   5     2539.35     2708.07     75.68 o 
  -2   7   5     1241.16     1408.87    157.61 o 
  -1   7   5     2085.41     2191.33     37.34 o 
   0   7   5     2175.14     2302.68     35.48 o 
   1   7   5     1116.72     1199.29     29.74 o 
   2   7   5      531.82      539.73     26.05 o 
   3   7   5       91.65      104.74     23.46 o 
   4   7   5      124.04      129.54     28.54 o 
   5   7   5      112.11      107.49     28.31 o 
   6   7   5       41.98       72.51     28.90 o 
   7   7   5        8.05       40.30     28.72 o 
   8   7   5      154.47      184.50     38.67 o 
   9   7   5      412.54      525.66     56.89 o 
 -10   8   5      100.19       85.48     33.45 o 
  -9   8   5      103.71       79.67     31.34 o 
  -8   8   5      155.72      117.82     33.91 o 
  -7   8   5       46.47       58.41     28.11 o 
  -6   8   5     1237.69     1137.46     49.03 o 
  -5   8   5      431.83      474.73     25.18 o 
  -4   8   5       38.05       59.15     22.01 o 
  -3   8   5     1095.06     1301.40    114.69 o 
  -2   8   5     1170.62     1155.21     49.06 o 
  -1   8   5     1421.22     1492.98    108.14 o 
   0   8   5     2465.03     2562.08     35.49 o 
   1   8   5       53.41       61.03      8.03 o 
   2   8   5     1350.75     1435.31     57.12 o 
   3   8   5        0.15       -9.16     20.29 o 
   4   8   5      387.83      397.25     39.67 o 
   5   8   5      498.92      470.75     48.98 o 
   6   8   5        2.42       -4.41     22.03 o 
   7   8   5       69.55       21.76     28.99 o 
   8   8   5       90.60       85.10     31.26 o 
   9   8   5       75.59      119.13     37.15 o 
 -10   9   5       19.34       22.15     29.04 o 
  -9   9   5      247.58      238.36     40.78 o 
  -8   9   5       27.01       42.96     26.40 o 
  -7   9   5      385.54      410.96     45.55 o 
  -6   9   5      884.88      865.55     44.35 o 
  -5   9   5     1604.93     1549.38     39.52 o 
  -4   9   5      418.45      482.46     38.87 o 
  -3   9   5      107.46      149.04     47.89 o 
  -2   9   5      386.52      297.72     40.22 o 
  -1   9   5     2145.03     2181.96     62.44 o 
   0   9   5     3679.70     3576.16    181.47 o 
   1   9   5      673.44      663.34     38.85 o 
   2   9   5      807.29      852.37     45.84 o 
   3   9   5      496.94      550.45     41.27 o 
   4   9   5     1505.33     1441.46     66.93 o 
   5   9   5       20.67      133.04     90.09 o 
   6   9   5       99.82       83.32     42.34 o 
   7   9   5        2.91      -19.13     25.26 o 
   8   9   5       44.17      104.02     33.73 o 
   9   9   5       21.64        9.13     28.41 o 
 -10  10   5      101.45       94.85     37.31 o 
  -9  10   5      106.67      115.90     33.72 o 
  -8  10   5       63.04       63.17     30.10 o 
  -7  10   5      292.80      319.62     41.77 o 
  -6  10   5     1078.83     1188.42     51.17 o 
  -5  10   5      671.85      626.26     27.28 o 
  -4  10   5     1107.01     1065.57     41.65 o 
  -3  10   5      681.26      647.40     43.27 o 
  -2  10   5      682.62      459.76     51.34 o 
  -1  10   5     1736.17     1706.26     56.53 o 
   0  10   5     1017.43     1057.50     45.77 o 
   1  10   5      315.98      273.61     29.96 o 
   2  10   5      660.19      670.84     41.42 o 
   3  10   5      542.87      569.91     43.45 o 
   4  10   5      651.92      691.73     49.43 o 
   5  10   5      607.71      568.23     49.10 o 
   6  10   5        1.03       14.19     23.10 o 
   7  10   5       78.19       38.22     30.61 o 
   8  10   5      230.36      232.97     40.60 o 
 -10  11   5       74.36       87.90     31.17 o 
  -9  11   5       98.70       88.88     42.28 o 
  -8  11   5      375.31      405.21     46.98 o 
  -7  11   5       51.92       48.82     28.56 o 
  -6  11   5     2215.26     2281.65     69.25 o 
  -5  11   5     1144.57     1116.79     46.69 o 
  -4  11   5      853.87      809.72     37.39 o 
  -3  11   5      800.13      915.00     47.64 o 
  -2  11   5      281.44      243.27     40.20 o 
  -1  11   5      889.81      945.19     25.88 o 
   0  11   5      142.74      123.75     20.66 o 
   1  11   5       20.59       38.51     18.24 o 
   2  11   5       55.44       52.42     20.37 o 
   3  11   5      227.97      200.96     29.02 o 
   4  11   5      553.49      547.55     44.28 o 
   5  11   5     2076.78     1879.13     81.87 o 
   6  11   5       95.24      152.54     32.85 o 
   7  11   5       13.65       30.85     27.69 o 
   8  11   5       26.63       39.73     45.12 o 
 -10  12   5       46.20       42.41     29.63 o 
  -9  12   5      183.97      182.45     37.38 o 
  -8  12   5      656.04      622.23     54.46 o 
  -7  12   5      430.73      368.58     43.22 o 
  -6  12   5     3046.62     2907.81     85.98 o 
  -5  12   5      871.30      820.63     41.48 o 
  -4  12   5       45.52       43.55     18.11 o 
  -3  12   5      138.42      178.91     40.16 o 
  -2  12   5      314.06      228.26     64.19 o 
  -1  12   5      477.16      557.34     20.35 o 
   0  12   5      390.66      404.41     30.67 o 
   1  12   5      221.45      264.37     27.71 o 
   2  12   5     1794.81     1748.21     98.46 o 
   3  12   5      200.60      201.50     24.66 o 
   4  12   5      532.42      476.30     57.28 o 
   5  12   5     1293.77     1272.78     68.98 o 
   6  12   5      938.76      900.10     61.65 o 
   7  12   5       19.76       22.36     25.77 o 
   8  12   5       82.30       84.98     31.52 o 
 -10  13   5       93.75      134.46     61.37 o 
  -9  13   5      192.18      134.76     87.63 o 
  -8  13   5      484.60      488.83     51.40 o 
  -7  13   5      186.06      176.32     32.49 o 
  -6  13   5     3113.48     3017.68     80.47 o 
  -5  13   5       31.61       25.17     19.51 o 
  -4  13   5      411.55      354.42     32.47 o 
  -3  13   5      177.17      228.59     25.32 o 
  -2  13   5       11.05        8.41      4.96 o 
  -1  13   5     2756.83     2764.90    127.59 o 
   0  13   5      275.30      252.94     25.74 o 
   1  13   5      296.15      295.87     29.66 o 
   2  13   5       30.40       11.51     21.03 o 
   3  13   5       26.86       41.07     19.00 o 
   4  13   5      872.00      895.03     56.83 o 
   5  13   5      132.70      161.48     35.37 o 
   6  13   5      159.63      192.03     48.59 o 
   7  13   5       65.11        3.68     22.43 o 
   8  13   5       13.05       25.20     23.81 o 
 -10  14   5       41.21      113.03     48.31 o 
  -9  14   5       31.27       52.04     29.60 o 
  -8  14   5      296.79      318.22     43.59 o 
  -7  14   5      164.03      123.87     31.57 o 
  -6  14   5      384.80      477.97     63.57 o 
  -5  14   5      310.76      323.23     34.83 o 
  -4  14   5      183.48      214.83     28.27 o 
  -3  14   5        2.17       33.30     16.89 o 
  -2  14   5      162.46      153.58     57.43 o 
  -1  14   5        6.55       32.16     18.41 o 
   0  14   5     1196.69     1229.88     70.64 o 
   1  14   5      434.58      397.32     44.73 o 
   2  14   5      568.22      552.50     40.21 o 
   3  14   5      399.41      408.09     32.63 o 
   4  14   5     1569.82     1489.06     71.18 o 
   5  14   5      110.32      150.49     32.56 o 
   6  14   5       19.18       53.23     26.64 o 
   7  14   5       85.67       59.48     28.20 o 
   8  14   5      364.44      414.49     66.77 o 
 -10  15   5       14.08       34.21     44.59 o 
  -9  15   5        2.37      -12.15     37.04 o 
  -8  15   5      491.74      533.05     71.76 o 
  -7  15   5      774.29      809.91     67.32 o 
  -6  15   5     1004.30     1096.91     61.27 o 
  -5  15   5      581.90      548.08     42.04 o 
  -4  15   5      101.82      103.74     23.59 o 
  -3  15   5      298.17      296.21     35.60 o 
  -2  15   5      235.77      203.19     49.83 o 
  -1  15   5      524.54      532.72     44.98 o 
   0  15   5      604.02      565.36     36.81 o 
   1  15   5      358.98      361.41     65.92 o 
   2  15   5       25.28       15.75     23.10 o 
   3  15   5      316.14      323.17     29.65 o 
   4  15   5      250.18      258.05     36.01 o 
   5  15   5      231.82      268.30     37.59 o 
   6  15   5      272.12      241.61     37.21 o 
   7  15   5      544.11      579.25     84.06 o 
   8  15   5      151.92      118.80     34.33 o 
 -10  16   5        6.88       28.44     40.35 o 
  -9  16   5      106.39       81.03     47.03 o 
  -8  16   5       86.01      120.72     45.12 o 
  -7  16   5       43.58       64.42     39.39 o 
  -6  16   5      504.47      499.53     45.48 o 
  -5  16   5        2.10       21.06     22.15 o 
  -4  16   5      167.18      187.94     27.15 o 
  -3  16   5      946.68      938.31     28.95 o 
  -2  16   5      759.22      730.22     53.92 o 
  -1  16   5      466.33      451.18     20.63 o 
   0  16   5      370.74      434.75     33.53 o 
   1  16   5      247.16      220.14     26.64 o 
   2  16   5      259.77      269.39     30.71 o 
   3  16   5      295.62      281.52     30.78 o 
   4  16   5      370.89      381.06     52.52 o 
   5  16   5      336.34      281.89     39.19 o 
   6  16   5       74.98       17.99     24.63 o 
   7  16   5      125.26      103.79     32.62 o 
   8  16   5       37.72       33.67     38.68 o 
  -9  17   5       62.58       46.17     37.54 o 
  -8  17   5      115.92       77.99     40.32 o 
  -7  17   5       65.34       67.52     26.18 o 
  -6  17   5      255.91      205.85     31.71 o 
  -5  17   5      616.28      591.54     52.68 o 
  -4  17   5      258.02      234.02     41.69 o 
  -3  17   5      404.85      395.63     23.51 o 
  -2  17   5      157.84      148.19     31.44 o 
  -1  17   5     1335.00     1312.92     31.01 o 
   0  17   5      303.81      331.49     29.82 o 
   1  17   5      374.04      406.23     33.92 o 
   2  17   5      511.16      521.42     62.72 o 
   3  17   5      276.80      249.13     32.51 o 
   4  17   5        8.30       48.49     31.53 o 
   5  17   5      431.04      413.00     44.45 o 
   6  17   5       65.95       55.84     29.04 o 
   7  17   5      107.63       44.99     27.31 o 
   8  17   5       28.13       45.55     31.89 o 
  -9  18   5       58.85      140.79     52.25 o 
  -8  18   5      108.16       65.35     41.22 o 
  -7  18   5       52.97       36.78     24.12 o 
  -6  18   5      249.06      248.13     64.97 o 
  -5  18   5       66.15       52.47     28.95 o 
  -4  18   5      645.45      701.90     44.49 o 
  -3  18   5      680.41      742.66     27.52 o 
  -2  18   5      604.26      625.92     31.96 o 
  -1  18   5      101.10      107.39     15.00 o 
   0  18   5      426.24      413.15     47.92 o 
   1  18   5      120.72      117.61     31.08 o 
   2  18   5      247.77      215.15     29.87 o 
   3  18   5      917.49      878.81     63.67 o 
   4  18   5      515.84      532.34     38.83 o 
   5  18   5      115.76      118.13     29.14 o 
   6  18   5      391.95      333.82     41.90 o 
   7  18   5      169.70      154.82     45.92 o 
   8  18   5       97.90      103.32     51.93 o 
  -9  19   5       47.24       46.60     39.19 o 
  -8  19   5       60.16       37.98     34.39 o 
  -7  19   5       37.38       66.68     27.45 o 
  -6  19   5      220.81      209.97     35.80 o 
  -5  19   5      330.95      331.65     37.26 o 
  -4  19   5      170.21      164.85     26.26 o 
  -3  19   5      292.04      261.77     35.99 o 
  -2  19   5     1084.60     1060.15     62.26 o 
  -1  19   5       33.61       58.59     71.51 o 
   0  19   5      347.66      332.05     30.55 o 
   1  19   5      524.91      524.99     38.24 o 
   2  19   5       70.44      102.01     24.10 o 
   3  19   5      245.25      260.57     33.39 o 
   4  19   5     1696.88     1618.23     92.01 o 
   5  19   5       63.74       91.79     40.72 o 
   6  19   5      134.40      155.12     31.94 o 
   7  19   5       70.98       60.21     49.75 o 
   8  19   5       59.09       94.46     50.71 o 
  -9  20   5       11.04       24.73     41.84 o 
  -8  20   5      164.54       97.32     42.54 o 
  -7  20   5      101.27      103.01     26.90 o 
  -6  20   5      122.69      106.70     28.65 o 
  -5  20   5      149.76      158.83     30.66 o 
  -4  20   5      355.46      341.95     34.92 o 
  -3  20   5     1355.09     1336.62     42.02 o 
  -2  20   5     1108.44     1078.68     68.77 o 
  -1  20   5       74.47      127.00     31.19 o 
   0  20   5       49.29       65.33     18.77 o 
   1  20   5     1244.66     1257.43     55.84 o 
   2  20   5       35.00       43.43     32.37 o 
   3  20   5      134.59      141.65     28.71 o 
   4  20   5      199.15      221.42     42.22 o 
   5  20   5       24.72       30.23     24.78 o 
   6  20   5       14.14        4.34     25.27 o 
   7  20   5      161.80      111.22     40.79 o 
  -9  21   5       71.50       44.14     36.59 o 
  -8  21   5      274.57      406.33     64.78 o 
  -7  21   5       28.68       34.85     25.57 o 
  -6  21   5       18.49        2.58     23.69 o 
  -5  21   5     2102.22     1932.95     78.51 o 
  -4  21   5      763.09      735.88     52.44 o 
  -3  21   5     1947.09     1894.06     40.26 o 
  -2  21   5      257.29      268.01     15.67 o 
  -1  21   5       55.40       68.85     17.73 o 
   0  21   5      404.77      438.70     34.46 o 
   1  21   5     1816.81     1832.99     67.38 o 
   2  21   5      377.61      355.14     34.90 o 
   3  21   5      657.37      602.76     45.38 o 
   4  21   5       86.83       78.94     21.95 o 
   5  21   5      305.38      268.18     56.04 o 
   6  21   5      151.36      162.10     38.25 o 
   7  21   5        5.75       -2.21     27.25 o 
  -9  22   5       46.81       68.38     46.10 o 
  -8  22   5       76.14      125.13     49.31 o 
  -7  22   5       38.28        4.65     23.72 o 
  -6  22   5      225.72      209.87     35.11 o 
  -5  22   5      129.32      104.14     26.28 o 
  -4  22   5       84.61       67.00     23.08 o 
  -3  22   5      828.65      838.44     31.93 o 
  -2  22   5      843.80      857.90     25.86 o 
  -1  22   5       37.04       70.32     23.64 o 
   0  22   5       37.33       30.94     15.97 o 
   1  22   5     2020.45     2163.58     72.54 o 
   2  22   5      496.83      465.03     38.64 o 
   3  22   5      118.39      128.10     26.31 o 
   4  22   5      191.84      202.16     27.51 o 
   5  22   5        1.59      -11.66     22.97 o 
   6  22   5       17.48       45.52     23.91 o 
   7  22   5      117.80      192.00     61.70 o 
  -8  23   5       47.26       82.85     41.70 o 
  -7  23   5       24.48       31.41     27.58 o 
  -6  23   5      406.59      386.34     43.94 o 
  -5  23   5      233.07      236.58     33.01 o 
  -4  23   5      422.66      400.47     38.82 o 
  -3  23   5       54.06       63.78     16.14 o 
  -2  23   5     1207.02     1153.39     43.15 o 
  -1  23   5      169.19      190.33     23.38 o 
   0  23   5      603.07      634.54     42.01 o 
   1  23   5     1848.19     1843.55     67.21 o 
   2  23   5       33.46       32.91     18.59 o 
   3  23   5      824.54      799.15     51.95 o 
   4  23   5        3.85        0.41     37.90 o 
   5  23   5      232.00      252.38     38.39 o 
   6  23   5       37.87       44.91     24.22 o 
   7  23   5      154.03      217.82     65.27 o 
  -8  24   5       79.86       74.22     40.10 o 
  -7  24   5       24.21       28.27     47.89 o 
  -6  24   5       31.14       61.50     36.27 o 
  -5  24   5       46.59       46.98     22.61 o 
  -4  24   5      897.92      853.44     51.86 o 
  -3  24   5     1836.01     1821.53     50.63 o 
  -2  24   5     3194.98     3234.64     76.66 o 
  -1  24   5      369.61      399.56     29.71 o 
   0  24   5      351.70      374.85     61.61 o 
   1  24   5      446.50      507.95     46.09 o 
   2  24   5      921.12      891.84     51.02 o 
   3  24   5      531.24      540.47     44.28 o 
   4  24   5       98.59      118.55     27.69 o 
   5  24   5      267.54      274.75     37.77 o 
   6  24   5       26.48       44.31     24.63 o 
   7  24   5       45.94       57.78     43.73 o 
  -8  25   5       39.90       80.28     43.64 o 
  -7  25   5        3.84      -21.41     43.54 o 
  -6  25   5       63.11       61.02     26.25 o 
  -5  25   5      143.09      129.48     49.15 o 
  -4  25   5      681.21      672.87     47.35 o 
  -3  25   5      719.02      739.79     46.21 o 
  -2  25   5      885.30      896.66     43.18 o 
  -1  25   5      982.31      940.08     89.92 o 
   0  25   5      212.86      197.13     61.26 o 
   1  25   5      160.55      132.58     23.22 o 
   2  25   5       97.93       87.98     22.90 o 
   3  25   5      264.19      214.36     32.15 o 
   4  25   5       11.50        7.82     20.61 o 
   5  25   5        6.37        4.60     23.11 o 
   6  25   5       25.86       -7.33     43.90 o 
   7  25   5       57.00        3.80     47.21 o 
  -8  26   5      428.77      413.44     73.17 o 
  -7  26   5       31.75       16.08     27.17 o 
  -6  26   5       49.97       46.82     28.22 o 
  -5  26   5       37.93       46.72     37.06 o 
  -4  26   5      181.82      198.14     72.50 o 
  -3  26   5      469.06      462.56     38.86 o 
  -2  26   5      758.85      817.79     42.43 o 
  -1  26   5      309.68      372.73     63.36 o 
   0  26   5      204.51      226.01     51.51 o 
   1  26   5        1.46        1.17     14.64 o 
   2  26   5      109.92       86.56     21.46 o 
   3  26   5      139.65      135.30     30.21 o 
   4  26   5      397.25      407.90     56.52 o 
   5  26   5      154.55      214.62     31.12 o 
   6  26   5        8.76      -19.11     46.59 o 
  -8  27   5       66.26       74.02     45.84 o 
  -7  27   5      156.10      186.11     38.28 o 
  -6  27   5       82.64       54.54     25.93 o 
  -5  27   5      522.23      435.67     44.17 o 
  -4  27   5      251.50      213.13     31.40 o 
  -3  27   5       62.97       56.22     40.38 o 
  -2  27   5      292.49      341.75     29.66 o 
  -1  27   5        4.39       43.80     40.96 o 
   0  27   5      379.82      425.10     65.61 o 
   1  27   5      509.03      503.74     69.30 o 
   2  27   5      191.62      171.71     26.41 o 
   3  27   5      440.05      385.37     86.14 o 
   4  27   5      453.36      418.28     42.43 o 
   5  27   5       41.68       65.50     25.37 o 
   6  27   5      134.04      134.56     56.43 o 
  -7  28   5       61.70       94.51     40.79 o 
  -6  28   5      121.27      145.81     34.05 o 
  -5  28   5      198.59      223.64     36.81 o 
  -4  28   5      674.26      678.10     81.50 o 
  -3  28   5       27.42       -4.51     31.06 o 
  -2  28   5      147.04      155.52     24.18 o 
  -1  28   5       47.74      -24.40     75.46 o 
   0  28   5       90.90      145.68     50.52 o 
   1  28   5       78.17      131.33     44.49 o 
   2  28   5        1.00       16.68     41.89 o 
   3  28   5       86.89      105.20     24.33 o 
   4  28   5       84.87       93.33     26.64 o 
   5  28   5       96.52      200.38     59.84 o 
   6  28   5       74.86       77.05     59.26 o 
  -7  29   5       38.28       25.34     25.53 o 
  -6  29   5       59.18       55.47     53.68 o 
  -5  29   5       78.44       16.38     41.45 o 
  -4  29   5       16.77      -25.89     38.11 o 
  -3  29   5      273.84      236.99     54.58 o 
  -2  29   5       52.43       84.22     32.36 o 
  -1  29   5      249.78      215.26     34.08 o 
   0  29   5      106.37      157.48     53.66 o 
   1  29   5       96.87       75.35     41.28 o 
   2  29   5     1323.84     1350.01    113.33 o 
   3  29   5      161.84      193.16     49.89 o 
   4  29   5      261.66      332.19     64.17 o 
   5  29   5      246.62      248.59     58.21 o 
   6  29   5      280.45      302.18     75.55 o 
  -7  30   5       17.31       22.77     24.75 o 
  -6  30   5       74.56       98.04     48.87 o 
  -5  30   5      145.91       69.45     38.09 o 
  -4  30   5       64.50       49.21     41.32 o 
  -3  30   5       71.59       44.28     38.48 o 
  -2  30   5      107.94      182.90     37.83 o 
  -1  30   5      409.40      427.26     36.92 o 
   0  30   5      195.23      211.10     57.70 o 
   1  30   5      220.67      271.48     60.47 o 
   2  30   5      193.50      211.17     66.39 o 
   3  30   5      107.32      118.46     49.55 o 
   4  30   5      468.45      479.02     76.99 o 
   5  30   5       22.06       62.77     49.67 o 
  -7  31   5       61.76       67.83     39.94 o 
  -6  31   5       12.78       40.77     39.66 o 
  -5  31   5       27.55       -0.19     40.59 o 
  -4  31   5      103.09      117.42     51.87 o 
  -3  31   5      351.96      152.74    143.20 o 
  -2  31   5      133.99      136.34     57.32 o 
  -1  31   5      100.73      152.78     36.85 o 
   0  31   5       79.78       51.90     46.23 o 
   1  31   5      251.08      176.67     49.80 o 
   2  31   5      594.19      535.01     76.07 o 
   3  31   5      391.36      405.78     73.67 o 
   4  31   5      123.01      140.36     54.96 o 
   5  31   5      109.98      105.04     53.00 o 
  -6  32   5       12.20      -23.34     37.14 o 
  -5  32   5       16.64       28.34     42.38 o 
  -4  32   5      105.34       78.22     40.73 o 
  -3  32   5      531.15      466.50    149.36 o 
  -2  32   5        2.08        8.71     25.79 o 
  -1  32   5       43.03       73.94     31.52 o 
   0  32   5       46.59      -23.77     39.36 o 
   1  32   5        2.86        5.97     33.87 o 
   2  32   5      111.06       85.49     45.39 o 
   3  32   5      223.56      179.77     57.13 o 
   4  32   5      164.48      214.92     59.14 o 
   5  32   5      457.20      429.27     73.84 o 
  -6  33   5      209.11      368.80     74.17 o 
  -5  33   5        0.54       28.79     36.26 o 
  -4  33   5       64.88        2.73     39.94 o 
  -3  33   5      106.45      -11.03     78.39 o 
  -2  33   5      125.00      160.36     39.33 o 
  -1  33   5      309.92      399.24     47.88 o 
   0  33   5      211.84      271.91     59.97 o 
   1  33   5       10.71       16.82     35.01 o 
   2  33   5      210.96      237.04     55.63 o 
   3  33   5      243.13      304.81     65.28 o 
   4  33   5       33.32       47.09     38.66 o 
  -5  34   5      169.48      170.27     59.08 o 
  -4  34   5      302.93      224.80     57.38 o 
  -3  34   5        3.56      -30.22     30.32 o 
  -2  34   5      123.95      151.18     35.87 o 
  -1  34   5      291.04      320.09     73.39 o 
   0  34   5       19.57       33.26     38.69 o 
   1  34   5       18.58       13.22     33.09 o 
   2  34   5      266.63      136.57     46.09 o 
   3  34   5       33.87       70.41     43.92 o 
   4  34   5      210.70      134.39     51.52 o 
  -5  35   5       55.56       26.36     36.90 o 
  -4  35   5      105.66      103.50     48.59 o 
  -3  35   5      326.53      408.39     69.57 o 
  -2  35   5       43.23      104.07     79.80 o 
  -1  35   5       48.45      112.04     33.81 o 
   0  35   5      331.17      467.61     55.47 o 
   1  35   5        1.90        1.77     39.79 o 
   2  35   5       25.44       26.01     32.08 o 
   3  35   5      201.52      193.72     57.38 o 
  -4  36   5      101.37       41.20     41.83 o 
  -3  36   5        3.05      -26.96     27.42 o 
  -2  36   5       41.21       49.85     29.92 o 
  -1  36   5       20.04       27.11     29.73 o 
   0  36   5       15.67       88.56     47.30 o 
   1  36   5       84.48       50.61     47.59 o 
   2  36   5      117.80      107.63     48.05 o 
   3  36   5      165.75      121.39     52.42 o 
  -4  37   5       26.47       39.63     41.73 o 
  -3  37   5      165.54      163.56     38.36 o 
  -2  37   5      178.59      187.37     65.64 o 
  -1  37   5       82.23      149.24     38.63 o 
   0  37   5       62.28       70.74     37.51 o 
   1  37   5       58.77       38.17     44.66 o 
   2  37   5       77.26       71.51     47.00 o 
  -3  38   5       18.86       97.93     63.01 o 
  -2  38   5      117.15      163.60     39.39 o 
  -1  38   5      102.24      173.92     38.89 o 
   0  38   5       46.50      167.06     41.64 o 
   1  38   5       17.54       31.01     46.89 o 
   2  38   5      103.52      120.06     54.82 o 
  -2  39   5       61.57       35.79     32.17 o 
  -1  39   5        8.57       11.48     32.44 o 
   0  39   5       38.43      150.19     45.34 o 
  -1 -38   6       27.58       48.91     44.97 o 
  -3 -37   6       43.27       -5.25     39.86 o 
  -2 -37   6       43.87       65.76     44.45 o 
  -1 -37   6       45.42       66.29     40.47 o 
   0 -37   6       85.04      116.83     89.47 o 
   1 -37   6        1.35       23.85     26.67 o 
  -4 -36   6       92.95      178.60     61.88 o 
  -3 -36   6       85.17       62.10     47.88 o 
  -2 -36   6       60.47      129.08     51.85 o 
  -1 -36   6      100.11      111.32     49.32 o 
   0 -36   6       26.08        8.71     24.80 o 
   1 -36   6      164.84      181.61     36.27 o 
   2 -36   6      194.99      399.50     76.64 o 
  -4 -35   6       23.53      170.86     58.76 o 
  -3 -35   6      147.86      131.18     52.56 o 
  -2 -35   6       54.58       34.16     39.03 o 
  -1 -35   6       49.05       36.83     38.45 o 
   0 -35   6       64.87       80.40     31.62 o 
   1 -35   6      182.45      202.81     55.62 o 
   2 -35   6       88.14       76.91     51.41 o 
  -5 -34   6       27.37       23.86     44.64 o 
  -4 -34   6       32.17       58.91     49.54 o 
  -3 -34   6       85.17      114.44     50.99 o 
  -2 -34   6      228.16      277.87     57.67 o 
  -1 -34   6       35.75       49.17     37.82 o 
   0 -34   6       34.72       41.10     52.35 o 
   1 -34   6       60.47       72.67     26.89 o 
   2 -34   6      104.25      124.09     46.09 o 
   3 -34   6        6.26       86.58     52.85 o 
  -5 -33   6       17.39       29.16     48.75 o 
  -4 -33   6       18.93       38.11     40.85 o 
  -3 -33   6      202.70      247.49     61.03 o 
  -2 -33   6       79.24       87.98     44.69 o 
  -1 -33   6       50.88       76.20     28.46 o 
   0 -33   6       52.79       81.35     29.47 o 
   1 -33   6       77.74       49.81     24.48 o 
   2 -33   6       30.32       48.61     37.05 o 
   3 -33   6      168.35      180.81     53.59 o 
  -6 -32   6       73.51      132.83     58.89 o 
  -5 -32   6       25.63      -50.76     50.76 o 
  -4 -32   6      404.53      333.56     68.90 o 
  -3 -32   6      318.74      295.45     63.44 o 
  -2 -32   6       21.53       52.00     38.95 o 
  -1 -32   6       64.55       59.68     56.96 o 
   0 -32   6       69.21       84.37     39.50 o 
   1 -32   6      150.70      152.68     34.04 o 
   2 -32   6       66.63       22.57     41.33 o 
   3 -32   6       38.59       81.77     41.59 o 
   4 -32   6      267.26      197.79     53.76 o 
  -6 -31   6      115.61      138.38     56.14 o 
  -5 -31   6      164.76      113.57     52.98 o 
  -4 -31   6        3.42        5.68     37.93 o 
  -3 -31   6       16.63       28.94     42.71 o 
  -2 -31   6       51.05      109.88     49.58 o 
  -1 -31   6      184.88      206.80     38.42 o 
   0 -31   6      121.37      172.54     34.50 o 
   1 -31   6       86.45       67.52     27.36 o 
   2 -31   6      194.50      155.68     47.68 o 
   3 -31   6       29.40       -9.06     42.86 o 
   4 -31   6       11.47      -44.47     44.47 o 
  -6 -30   6      135.07      135.03     56.04 o 
  -5 -30   6       90.95       49.36     47.51 o 
  -4 -30   6      283.39      250.32     62.25 o 
  -3 -30   6      221.72      310.19     60.82 o 
  -2 -30   6      529.09      501.15     72.31 o 
  -1 -30   6      135.77      188.79     34.03 o 
   0 -30   6      231.24      206.09     34.93 o 
   1 -30   6      109.09       61.75     25.13 o 
   2 -30   6       49.48       35.62     37.07 o 
   3 -30   6       95.74      130.27     46.85 o 
   4 -30   6      227.93      147.48     49.97 o 
   5 -30   6      105.97      139.71     53.40 o 
  -7 -29   6       79.32       87.08     52.35 o 
  -6 -29   6        5.47       -0.69     38.80 o 
  -5 -29   6       35.40       28.34     41.78 o 
  -4 -29   6      167.57      128.91     50.30 o 
  -3 -29   6      258.00      337.01     67.28 o 
  -2 -29   6       84.57       65.27     42.16 o 
  -1 -29   6      272.16      255.96     36.57 o 
   0 -29   6      197.15      229.18     28.11 o 
   1 -29   6      376.38      329.63     39.18 o 
   2 -29   6       14.04      -24.79     36.49 o 
   3 -29   6       13.47      -41.61     41.61 o 
   4 -29   6      197.56      167.32     54.07 o 
   5 -29   6       38.58      -14.46     45.15 o 
  -7 -28   6        8.46       29.34     52.13 o 
  -6 -28   6      118.16       24.26     44.64 o 
  -5 -28   6      312.31      271.53     67.61 o 
  -4 -28   6       81.20       70.14     45.26 o 
  -3 -28   6      254.87      251.66     57.56 o 
  -2 -28   6      164.38      156.10     47.40 o 
  -1 -28   6      130.46      173.87     33.18 o 
   0 -28   6      491.81      459.62     34.87 o 
   1 -28   6      244.66      236.67     26.21 o 
   2 -28   6       22.81       15.31     20.97 o 
   3 -28   6      132.26       81.04     40.19 o 
   4 -28   6       52.27       11.30     41.07 o 
   5 -28   6       25.56      115.28     48.47 o 
  -7 -27   6       17.20       96.72     55.91 o 
  -6 -27   6      185.52      207.68     60.00 o 
  -5 -27   6       82.87       88.21     47.26 o 
  -4 -27   6      172.81      144.20     48.82 o 
  -3 -27   6        2.40       20.93     36.42 o 
  -2 -27   6      132.30      162.02     31.76 o 
  -1 -27   6      676.36      603.73     50.15 o 
   0 -27   6       38.71       43.50     19.60 o 
   1 -27   6       67.71       70.17     19.73 o 
   2 -27   6       52.09       44.29     22.16 o 
   3 -27   6       88.14      125.83     46.82 o 
   4 -27   6        1.85       -6.11     37.52 o 
   5 -27   6       20.65      -16.44     40.94 o 
  -8 -26   6        1.94       -1.68     46.49 o 
  -7 -26   6      172.29      145.71     58.12 o 
  -6 -26   6      161.79      281.06     67.38 o 
  -5 -26   6      338.71      304.01     63.85 o 
  -4 -26   6      383.38      413.33     67.77 o 
  -3 -26   6       15.41       -6.71     36.40 o 
  -2 -26   6      113.08      104.24     28.67 o 
  -1 -26   6       56.16       78.01     25.40 o 
   0 -26   6       21.86       28.13     18.33 o 
   1 -26   6      210.46      230.44     26.11 o 
   2 -26   6      218.35      242.33     38.00 o 
   3 -26   6       76.72       88.28     25.50 o 
   4 -26   6       68.33      -25.56     38.27 o 
   5 -26   6      142.34      156.67     53.70 o 
   6 -26   6       27.34       43.88     44.47 o 
  -8 -25   6       65.97       93.09     52.29 o 
  -7 -25   6       75.50      130.65     56.83 o 
  -6 -25   6      116.84      206.70     61.23 o 
  -5 -25   6      119.10      113.26     54.46 o 
  -4 -25   6      113.62       66.42     43.71 o 
  -3 -25   6       76.58      114.88     48.45 o 
  -2 -25   6      215.78      279.00     35.69 o 
  -1 -25   6       27.45       31.27     22.60 o 
   0 -25   6      255.85      272.54     27.76 o 
   1 -25   6      423.01      404.89     44.91 o 
   2 -25   6       23.41       23.57     19.51 o 
   3 -25   6      146.87      118.15     27.65 o 
   4 -25   6       15.60       19.24     28.09 o 
   5 -25   6      127.59      181.54     57.79 o 
   6 -25   6      130.44       56.79     36.97 o 
  -8 -24   6      113.46      246.38     67.71 o 
  -7 -24   6        9.81       43.52     53.78 o 
  -6 -24   6      116.57       90.10     48.95 o 
  -5 -24   6      501.08      526.06     75.70 o 
  -4 -24   6      255.28      179.49     52.93 o 
  -3 -24   6      184.36      110.57     41.57 o 
  -2 -24   6       52.05       89.95     27.77 o 
  -1 -24   6      165.43      140.38     31.86 o 
   0 -24   6      247.90      221.69     25.18 o 
   1 -24   6      507.70      461.08     32.99 o 
   2 -24   6       57.89       55.03     17.10 o 
   3 -24   6       63.90       64.88     22.18 o 
   4 -24   6      244.78      269.03     35.77 o 
   5 -24   6      265.47      273.05     38.60 o 
   6 -24   6       15.02      -33.68     40.05 o 
  -8 -23   6       16.39       91.68     57.71 o 
  -7 -23   6      242.05      238.32     61.57 o 
  -6 -23   6      265.26      291.32     61.57 o 
  -5 -23   6      141.10      125.85     49.53 o 
  -4 -23   6       87.15      199.95     55.89 o 
  -3 -23   6      706.25      486.91     66.84 o 
  -2 -23   6      187.23      249.33     34.19 o 
  -1 -23   6     1404.13     1391.71     85.80 o 
   0 -23   6      423.29      364.18     33.16 o 
   1 -23   6      248.33      252.40     26.14 o 
   2 -23   6       44.17       59.90     17.37 o 
   3 -23   6      208.87      266.60     40.97 o 
   4 -23   6       30.07       45.66     24.22 o 
   5 -23   6       27.92        8.18     21.89 o 
   6 -23   6       47.92      121.81     49.81 o 
  -8 -22   6       49.47      152.67     59.95 o 
  -7 -22   6      113.08      196.02     60.50 o 
  -6 -22   6       31.06        3.43     43.11 o 
  -5 -22   6      171.45      188.87     52.85 o 
  -4 -22   6      104.07      123.85     49.32 o 
  -3 -22   6      688.30      717.03     78.39 o 
  -2 -22   6      123.49      106.15     29.95 o 
  -1 -22   6       19.52       35.79     25.87 o 
   0 -22   6       61.20       77.81     20.80 o 
   1 -22   6      348.96      338.76     28.53 o 
   2 -22   6      577.18      567.66     34.24 o 
   3 -22   6       32.77       55.04     24.59 o 
   4 -22   6       63.37       48.31     22.92 o 
   5 -22   6      349.42      333.02     45.25 o 
   6 -22   6       96.83      176.50     53.78 o 
  -9 -21   6       34.89      145.61     65.19 o 
  -8 -21   6       98.15      112.15     54.75 o 
  -7 -21   6      285.94      270.07     64.44 o 
  -6 -21   6       36.27       30.68     42.17 o 
  -5 -21   6       33.70      110.32     50.28 o 
  -4 -21   6     1052.90     1069.66     93.31 o 
  -3 -21   6      589.82      577.43     71.59 o 
  -2 -21   6      263.25      316.22     35.61 o 
  -1 -21   6      682.87      667.33     46.57 o 
   0 -21   6     1201.83     1184.28     48.23 o 
   1 -21   6        2.34        1.70     16.32 o 
   2 -21   6       62.31       67.53     18.38 o 
   3 -21   6       50.71       66.30     22.77 o 
   4 -21   6       98.65       81.35     23.46 o 
   5 -21   6      217.54      204.23     33.19 o 
   6 -21   6       49.20       48.86     24.84 o 
   7 -21   6       49.76       37.39     22.68 o 
  -9 -20   6       45.82      201.41     72.88 o 
  -8 -20   6      148.69      282.14     67.74 o 
  -7 -20   6       15.33       78.04     51.92 o 
  -6 -20   6      258.42      237.88     58.79 o 
  -5 -20   6     1636.84     1658.35    118.37 o 
  -4 -20   6      536.87      616.35     80.59 o 
  -3 -20   6     1735.38     1651.76     67.94 o 
  -2 -20   6      819.04      753.97     47.82 o 
  -1 -20   6      221.77      214.11     30.20 o 
   0 -20   6       33.00       53.42     18.52 o 
   1 -20   6      207.36      192.12     23.10 o 
   2 -20   6      178.21      166.65     22.69 o 
   3 -20   6       39.89       31.81     21.54 o 
   4 -20   6       88.61       82.84     26.32 o 
   5 -20   6       45.49       26.41     23.12 o 
   6 -20   6       38.03       52.43     28.49 o 
   7 -20   6       58.87       79.67     26.98 o 
  -9 -19   6      172.99      174.26     64.56 o 
  -8 -19   6       11.54       74.16     46.67 o 
  -7 -19   6       14.16       74.37     48.84 o 
  -6 -19   6       41.58       80.92     52.13 o 
  -5 -19   6      552.93      834.09     93.68 o 
  -4 -19   6       93.15      134.54     52.93 o 
  -3 -19   6      131.36      169.49     46.07 o 
  -2 -19   6      402.72      353.35     34.85 o 
  -1 -19   6      672.36      595.06     42.31 o 
   0 -19   6       58.80       55.61     17.16 o 
   1 -19   6      385.39      356.90     28.65 o 
   2 -19   6      183.52      192.47     25.73 o 
   3 -19   6     1528.63     1426.95     95.62 o 
   4 -19   6      160.44      147.20     28.85 o 
   5 -19   6      106.65       61.94     41.56 o 
   6 -19   6       99.40       94.33     27.04 o 
   7 -19   6       12.74        4.53     33.32 o 
  -9 -18   6       87.58      183.35     63.80 o 
  -8 -18   6      115.15      113.94     48.85 o 
  -7 -18   6       46.46      115.36     53.65 o 
  -6 -18   6       72.28       80.99     48.85 o 
  -5 -18   6     1070.77     1153.15    101.11 o 
  -4 -18   6      689.01      628.00     76.15 o 
  -3 -18   6      563.55      566.61     61.81 o 
  -2 -18   6     1179.27     1132.55     55.80 o 
  -1 -18   6       54.36       40.14     20.60 o 
   0 -18   6        4.59       -6.20     17.01 o 
   1 -18   6      242.87      216.06     23.11 o 
   2 -18   6      767.74      723.66     36.06 o 
   3 -18   6      857.15      821.26     54.96 o 
   4 -18   6      103.72       88.72     26.19 o 
   5 -18   6      200.15      196.58     32.92 o 
   6 -18   6      305.98      285.77     40.94 o 
   7 -18   6      131.18      164.09     52.43 o 
  -9 -17   6      142.29      119.26     55.84 o 
  -8 -17   6       26.63       50.75     47.38 o 
  -7 -17   6       68.74      126.37     57.88 o 
  -6 -17   6      127.67      143.50     50.12 o 
  -5 -17   6       33.19      102.88     58.37 o 
  -4 -17   6     1422.38     1285.65     97.05 o 
  -3 -17   6      445.73      447.88     35.88 o 
  -2 -17   6      975.05      938.85     49.82 o 
  -1 -17   6      195.94      161.61     29.10 o 
   0 -17   6      961.91      947.96     41.42 o 
   1 -17   6      116.85      101.43     18.42 o 
   2 -17   6      249.37      251.24     24.02 o 
   3 -17   6        7.18       31.02     24.14 o 
   4 -17   6      131.94      130.95     28.61 o 
   5 -17   6       55.74       42.42     25.36 o 
   6 -17   6      273.78      252.48     36.71 o 
   7 -17   6      154.28      142.26     31.88 o 
  -9 -16   6       42.28      -15.40     49.00 o 
  -8 -16   6      236.40      300.74     66.50 o 
  -7 -16   6      140.47      276.51     65.72 o 
  -6 -16   6      115.60      187.36     54.26 o 
  -5 -16   6      412.68      431.85     68.23 o 
  -4 -16   6      302.33      329.89     58.71 o 
  -3 -16   6       37.05       46.72     23.20 o 
  -2 -16   6      409.40      375.48     32.88 o 
  -1 -16   6      354.84      348.57     45.72 o 
   0 -16   6      589.96      516.16     45.70 o 
   1 -16   6      390.57      362.75     32.79 o 
   2 -16   6      965.39      935.42     52.32 o 
   3 -16   6       11.67       11.64     21.68 o 
   4 -16   6      165.71      107.91     36.39 o 
   5 -16   6      222.90      252.43     50.03 o 
   6 -16   6       36.52        7.25     25.07 o 
   7 -16   6       23.08       34.71     26.86 o 
  -9 -15   6       42.52       73.51     52.45 o 
  -8 -15   6        2.77      -37.21     43.70 o 
  -7 -15   6       85.38       56.46     50.03 o 
  -6 -15   6      396.69      409.62     71.32 o 
  -5 -15   6      170.72      255.20     60.12 o 
  -4 -15   6       46.73       29.46     41.74 o 
  -3 -15   6      238.72      288.04     31.97 o 
  -2 -15   6      478.50      382.54     47.09 o 
  -1 -15   6      181.72      174.28     24.81 o 
   0 -15   6      210.03      222.86     22.81 o 
   1 -15   6       90.03       92.11     18.39 o 
   2 -15   6      175.03      208.44     21.69 o 
   3 -15   6      411.51      415.01     55.39 o 
   4 -15   6       37.41       23.30     29.07 o 
   5 -15   6      437.19      383.65     56.71 o 
   6 -15   6      157.60      147.60     42.33 o 
   7 -15   6      252.81      309.51     61.82 o 
  -9 -14   6      115.31       25.79     49.79 o 
  -8 -14   6      140.09       71.55     47.94 o 
  -7 -14   6       48.87      196.49     58.59 o 
  -6 -14   6      498.67      466.69     72.29 o 
  -5 -14   6      491.24      537.13     73.25 o 
  -4 -14   6      528.04      561.41     69.05 o 
  -3 -14   6       55.15      115.38     21.48 o 
  -2 -14   6     1082.97      972.47     46.72 o 
  -1 -14   6       87.02       68.94     19.79 o 
   0 -14   6       61.16       57.34     17.03 o 
   1 -14   6      482.20      501.55     29.96 o 
   2 -14   6      442.52      456.60     30.38 o 
   3 -14   6       95.44       78.16     31.75 o 
   4 -14   6      173.71      182.28     42.03 o 
   5 -14   6       83.47       62.23     32.91 o 
   6 -14   6       51.68      102.56     40.54 o 
   7 -14   6      350.12      408.09     64.71 o 
   8 -14   6       11.69       -4.77     29.64 o 
 -10 -13   6       62.78       81.66     54.45 o 
  -9 -13   6      106.20      174.45     62.46 o 
  -8 -13   6       67.25      153.35     58.39 o 
  -7 -13   6      457.38      480.52     72.29 o 
  -6 -13   6      230.44      248.34     62.55 o 
  -5 -13   6      326.72      391.98     64.68 o 
  -4 -13   6       50.26       48.32     41.94 o 
  -3 -13   6        7.79       17.81     13.90 o 
  -2 -13   6      656.55      633.68     60.40 o 
  -1 -13   6       27.14       53.72     20.38 o 
   0 -13   6      936.77      868.94     37.41 o 
   1 -13   6       42.77       65.70     18.98 o 
   2 -13   6       73.88       67.34     17.29 o 
   3 -13   6      271.98      272.62     49.16 o 
   4 -13   6      639.79      667.73     69.62 o 
   5 -13   6      167.01      194.80     45.60 o 
   6 -13   6       90.69      165.70     48.64 o 
   7 -13   6      171.24      200.64     50.54 o 
   8 -13   6        3.91       45.84     34.67 o 
 -10 -12   6       36.73       -1.42     43.91 o 
  -9 -12   6      313.87      477.53     80.51 o 
  -8 -12   6      313.83      328.15     65.64 o 
  -7 -12   6      247.61      201.33     58.28 o 
  -6 -12   6       26.75      131.88     58.94 o 
  -5 -12   6      234.13      328.11     61.89 o 
  -4 -12   6      908.42      834.86     76.22 o 
  -3 -12   6      255.12      226.46     25.23 o 
  -2 -12   6       52.96       67.41     17.88 o 
  -1 -12   6       49.15       50.76     18.29 o 
   0 -12   6       66.98      103.14     18.28 o 
   1 -12   6      487.81      522.45     34.55 o 
   2 -12   6       30.59       34.21     23.39 o 
   3 -12   6        5.45       12.45     23.77 o 
   4 -12   6      124.15      120.50     37.42 o 
   5 -12   6      184.96      166.17     43.75 o 
   6 -12   6      405.39      456.80     64.87 o 
   7 -12   6      129.93      195.72     51.32 o 
   8 -12   6      224.02      225.19     53.66 o 
 -10 -11   6       57.50       18.30     44.99 o 
  -9 -11   6       64.58       74.75     55.63 o 
  -8 -11   6      495.80      441.96     74.27 o 
  -7 -11   6      111.48      111.93     50.43 o 
  -6 -11   6      423.61      434.27     69.88 o 
  -5 -11   6      320.59      421.15     63.87 o 
  -4 -11   6       42.63       71.91     41.36 o 
  -3 -11   6      419.77      385.86     36.71 o 
  -2 -11   6      223.37      210.48     42.61 o 
  -1 -11   6      133.06      143.60     21.80 o 
   0 -11   6      163.95      180.54     26.23 o 
   1 -11   6      210.96      245.41     26.19 o 
   2 -11   6       77.15       74.07     16.70 o 
   3 -11   6      552.15      561.58     29.98 o 
   4 -11   6      404.46      395.78     30.53 o 
   5 -11   6      470.88      468.90     61.87 o 
   6 -11   6      342.84      368.82     60.88 o 
   7 -11   6       14.86        4.09     30.74 o 
   8 -11   6        1.95       11.69     38.42 o 
 -10 -10   6       19.43       44.07     54.64 o 
  -9 -10   6      191.53      282.35     75.23 o 
  -8 -10   6        1.88      -50.83     50.83 o 
  -7 -10   6      745.75      679.27     80.64 o 
  -6 -10   6      140.45       96.81     47.49 o 
  -5 -10   6      389.59      357.07     63.08 o 
  -4 -10   6      108.59      163.18     46.46 o 
  -3 -10   6      395.06      391.70     16.52 o 
  -2 -10   6     1104.33     1063.62     69.57 o 
  -1 -10   6     1496.40     1539.36     85.14 o 
   0 -10   6       60.94       76.48     21.56 o 
   1 -10   6       85.96      116.59     33.74 o 
   2 -10   6      177.63      204.90     37.31 o 
   3 -10   6      341.11      313.58     24.96 o 
   4 -10   6      759.90      797.37     42.55 o 
   5 -10   6      154.89      135.41     38.38 o 
   6 -10   6        9.98        0.23     29.86 o 
   7 -10   6      376.52      378.02     63.09 o 
   8 -10   6      162.32       99.97     44.52 o 
 -10  -9   6       46.56       93.12     54.76 o 
  -9  -9   6      303.73      366.95     74.92 o 
  -8  -9   6      139.33      172.69     50.88 o 
  -7  -9   6       70.63       88.21     53.71 o 
  -6  -9   6       70.30      103.80     50.07 o 
  -5  -9   6     1096.79     1015.44     88.67 o 
  -4  -9   6       44.46       82.50     41.40 o 
  -3  -9   6      219.42      223.69     14.38 o 
  -2  -9   6     1159.73     1215.67     47.66 o 
  -1  -9   6      125.85      122.42     33.63 o 
   0  -9   6     1161.14     1177.05     49.71 o 
   1  -9   6     1093.54     1211.88     80.32 o 
   2  -9   6      692.37      755.24     32.45 o 
   3  -9   6      622.06      641.71     88.53 o 
   4  -9   6     2062.56     1983.50     65.82 o
[truncated: 240,603 more chars]
